# Supplementary material for: Bayesian optimized indoor positioning algorithm based on dual clustering
Source: Sci Rep. 2025 Mar 18;15:9272. doi: 10.1038/s41598-024-79647-x (PMC11920591; doi:10.1038/s41598-024-79647-x)
Supplement: Supplementary file 3 — Supplementary Information. [file 41598_2024_79647_MOESM3_ESM.txt]

-63	-52	-78	-79	-74	-73	13	7.15
-72	-55	-75	-72	-69	-77	13	7.15
-67	-54	-77	-69	-75	-75	13	7.15
-59	-46	-74	-66	-76	-75	13	7.15
-71	-52	-79	-75	-74	-76	13	7.15
-73	-48	-74	-81	-79	-79	13	7.15
-64	-50	-80	-72	-74	-79	13	6.5
-67	-50	-73	-72	-74	-74	13	6.5
-67	-48	-73	-65	-73	-71	13	6.5
-69	-56	-77	-63	-80	-80	13	6.5
-70	-55	-77	-79	-83	-80	13	6.5
-65	-55	-74	-79	-83	-75	13	6.5
-65	-48	-73	-70	-79	-65	13	6.5
-68	-50	-74	-66	-75	-74	13	5.85
-66	-50	-74	-66	-76	-76	13	5.85
-64	-54	-78	-75	-77	-69	13	5.85
-73	-48	-79	-68	-75	-68	13	5.2
-65	-45	-79	-66	-80	-71	13	5.2
-65	-48	-84	-65	-80	-72	13	5.2
-66	-46	-83	-65	-80	-72	13	5.2
-71	-46	-76	-72	-79	-71	13	5.2
-73	-56	-72	-71	-75	-69	13	5.2
-64	-48	-69	-75	-75	-73	13	4.55
-68	-57	-76	-75	-74	-72	13	4.55
-61	-53	-76	-66	-79	-76	13	4.55
-65	-53	-75	-65	-79	-79	13	4.55
-66	-54	-71	-62	-77	-79	13	4.55
-65	-53	-71	-68	-77	-75	13	4.55
-63	-58	-73	-69	-75	-75	13	3.9
-59	-57	-73	-69	-71	-76	13	3.9
-61	-57	-70	-71	-72	-75	13	3.9
-66	-60	-70	-68	-70	-77	13	3.9
-61	-59	-68	-68	-70	-79	13	3.25
-60	-64	-70	-68	-75	-75	13	3.25
-59	-64	-70	-68	-73	-80	13	3.25
-59	-58	-69	-71	-71	-81	13	3.25
-62	-62	-63	-76	-76	-77	13	2.6
-57	-64	-73	-75	-75	-71	13	2.6
-59	-63	-67	-77	-77	-72	13	2.6
-72	-61	-75	-72	-77	-72	13	2.6
-67	-69	-65	-75	-71	-75	13	2.6
-65	-69	-70	-79	-70	-76	13	1.95
-69	-65	-68	-74	-73	-77	13	1.95
-64	-69	-68	-76	-73	-74	13	1.95
-60	-62	-74	-70	-74	-74	13	1.95
-58	-60	-73	-70	-70	-71	13	1.95
-58	-60	-73	-70	-75	-71	13	1.95
-60	-60	-73	-69	-73	-75	13	1.95
-54	-66	-74	-70	-74	-82	13	1.3
-52	-64	-74	-70	-74	-74	13	1.3
-58	-58	-74	-82	-74	-74	13	1.3
-67	-66	-74	-78	-74	-74	13	1.3
-67	-62	-73	-79	-75	-76	13	1.3
-65	-62	-73	-78	-73	-85	13	1.3
-62	-62	-73	-79	-73	-82	13	1.3
-61	-60	-73	-75	-75	-78	13	1.3
-63	-64	-81	-73	-79	-78	13	0.65
-68	-64	-81	-78	-77	-77	13	0.65
-63	-58	-81	-71	-82	-76	13	0.65
-64	-59	-71	-77	-75	-76	13	0.65
-60	-64	-71	-80	-75	-76	13	0.65
-69	-59	-71	-67	-79	-77	13	0.65
-66	-59	-78	-68	-79	-79	13	0.65
-64	-59	-77	-71	-79	-79	13	0
-61	-56	-71	-75	-73	-76	13	0
-72	-58	-71	-71	-73	-76	13	0
-61	-58	-71	-77	-71	-74	13	0
-63	-56	-73	-76	-71	-74	13	0
-62	-56	-73	-76	-69	-73	13	0
-62	-56	-75	-74	-68	-72	13	0
-61	-57	-75	-76	-68	-71	13	0
-72	-64	-85	-66	-55	-47	11.7	7.15
-73	-64	-85	-65	-59	-51	11.7	7.15
-73	-66	-70	-59	-54	-49	11.7	7.15
-73	-68	-70	-59	-52	-50	11.7	7.15
-73	-61	-70	-64	-52	-48	11.7	7.15
-88	-61	-80	-65	-51	-63	11.7	6.5
-76	-61	-79	-71	-48	-54	11.7	6.5
-77	-69	-79	-64	-48	-55	11.7	6.5
-78	-58	-70	-64	-46	-60	11.7	6.5
-76	-64	-70	-61	-50	-63	11.7	6.5
-85	-64	-82	-61	-49	-59	11.7	6.5
-79	-62	-71	-71	-44	-58	11.7	6.5
-76	-68	-71	-70	-47	-61	11.7	6.5
-76	-60	-68	-75	-47	-48	11.7	5.85
-79	-65	-68	-69	-47	-48	11.7	5.85
-79	-65	-68	-69	-55	-54	11.7	5.85
-75	-65	-71	-69	-48	-60	11.7	5.85
-72	-70	-68	-69	-52	-50	11.7	5.85
-74	-66	-72	-71	-49	-52	11.7	5.85
-71	-69	-70	-73	-53	-65	11.7	5.2
-79	-63	-70	-72	-53	-61	11.7	5.2
-74	-65	-66	-78	-50	-63	11.7	5.2
-71	-64	-69	-70	-50	-61	11.7	4.55
-78	-64	-68	-71	-50	-57	11.7	4.55
-74	-60	-68	-73	-53	-65	11.7	4.55
-73	-66	-64	-70	-52	-62	11.7	4.55
-80	-65	-70	-74	-55	-64	11.7	3.9
-74	-63	-69	-70	-53	-67	11.7	3.9
-80	-64	-71	-67	-49	-68	11.7	3.9
-81	-58	-66	-70	-49	-61	11.7	3.9
-77	-60	-65	-65	-51	-65	11.7	3.9
-78	-62	-66	-69	-56	-61	11.7	3.9
-77	-62	-67	-76	-50	-66	11.7	3.9
-83	-64	-75	-65	-54	-66	11.7	3.25
-73	-57	-71	-66	-54	-67	11.7	3.25
-66	-59	-71	-75	-56	-64	11.7	3.25
-73	-63	-78	-71	-53	-66	11.7	3.25
-78	-61	-74	-64	-52	-64	11.7	3.25
-71	-59	-65	-66	-53	-65	11.7	3.25
-83	-61	-74	-75	-50	-66	11.7	3.25
-70	-60	-69	-67	-52	-62	11.7	2.6
-73	-60	-62	-71	-57	-69	11.7	2.6
-79	-62	-69	-75	-57	-67	11.7	2.6
-75	-60	-64	-66	-55	-67	11.7	2.6
-69	-60	-65	-71	-62	-65	11.7	2.6
-68	-64	-67	-73	-60	-70	11.7	2.6
-76	-68	-74	-73	-53	-66	11.7	1.95
-69	-65	-74	-74	-64	-68	11.7	1.95
-76	-63	-74	-68	-58	-65	11.7	1.95
-70	-65	-83	-70	-65	-69	11.7	1.95
-79	-69	-83	-78	-58	-68	11.7	1.95
-80	-65	-80	-73	-61	-65	11.7	1.95
-67	-68	-74	-70	-63	-68	11.7	1.95
-83	-64	-74	-73	-53	-69	11.7	1.95
-83	-64	-79	-73	-51	-73	11.7	1.3
-73	-61	-68	-69	-55	-65	11.7	1.3
-84	-60	-68	-76	-48	-70	11.7	1.3
-76	-60	-75	-76	-55	-71	11.7	1.3
-71	-58	-64	-76	-54	-66	11.7	1.3
-69	-58	-64	-65	-51	-68	11.7	1.3
-69	-64	-68	-71	-61	-70	11.7	0.65
-69	-67	-69	-71	-61	-69	11.7	0.65
-80	-68	-72	-69	-58	-70	11.7	0.65
-79	-67	-72	-72	-59	-67	11.7	0.65
-79	-66	-73	-72	-58	-71	11.7	0.65
-79	-66	-78	-70	-56	-70	11.7	0.65
-75	-66	-73	-70	-56	-71	11.7	0.65
-74	-67	-74	-71	-56	-67	11.7	0.65
-73	-57	-70	-68	-52	-66	11.7	0
-75	-56	-67	-65	-54	-65	11.7	0
-75	-57	-68	-68	-54	-65	11.7	0
-74	-57	-67	-70	-55	-64	11.7	0
-74	-58	-67	-70	-55	-63	11.7	0
-73	-58	-67	-71	-56	-63	11.7	0
-74	-55	-70	-71	-54	-64	11.7	0
-81	-74	-73	-66	-70	-44	10.4	7.15
-79	-69	-73	-66	-66	-43	10.4	7.15
-84	-67	-73	-66	-67	-48	10.4	7.15
-79	-58	-81	-61	-65	-52	10.4	6.5
-82	-60	-75	-67	-70	-53	10.4	6.5
-76	-56	-78	-69	-71	-54	10.4	6.5
-86	-64	-78	-59	-64	-52	10.4	6.5
-79	-65	-70	-70	-58	-64	10.4	5.85
-83	-71	-80	-69	-58	-62	10.4	5.85
-83	-71	-75	-64	-60	-66	10.4	5.85
-87	-70	-79	-62	-61	-60	10.4	5.85
-86	-70	-79	-64	-60	-62	10.4	5.85
-84	-69	-73	-74	-56	-68	10.4	5.2
-87	-68	-73	-76	-68	-62	10.4	5.2
-80	-70	-72	-76	-68	-71	10.4	5.2
-82	-69	-72	-76	-70	-71	10.4	5.2
-82	-67	-77	-69	-54	-66	10.4	5.2
-77	-67	-71	-69	-54	-64	10.4	5.2
-82	-69	-72	-74	-54	-65	10.4	5.2
-80	-69	-73	-70	-65	-63	10.4	4.55
-80	-67	-67	-69	-59	-62	10.4	4.55
-79	-70	-68	-69	-57	-64	10.4	4.55
-84	-67	-68	-71	-65	-64	10.4	4.55
-79	-66	-68	-71	-61	-64	10.4	4.55
-84	-66	-75	-71	-61	-69	10.4	4.55
-82	-65	-62	-65	-54	-64	10.4	3.9
-77	-65	-69	-65	-54	-62	10.4	3.9
-71	-65	-61	-65	-56	-64	10.4	3.9
-74	-61	-61	-71	-56	-69	10.4	3.9
-69	-61	-73	-71	-55	-69	10.4	3.9
-79	-66	-59	-69	-51	-66	10.4	3.9
-71	-64	-69	-74	-55	-68	10.4	3.9
-78	-62	-68	-71	-59	-67	10.4	3.25
-75	-68	-71	-66	-56	-64	10.4	3.25
-75	-68	-67	-65	-55	-68	10.4	3.25
-74	-70	-71	-75	-61	-64	10.4	3.25
-74	-64	-66	-75	-59	-73	10.4	3.25
-76	-64	-65	-70	-53	-63	10.4	2.6
-77	-63	-70	-65	-66	-67	10.4	2.6
-77	-63	-68	-70	-64	-67	10.4	2.6
-74	-67	-68	-62	-59	-71	10.4	2.6
-75	-64	-66	-69	-59	-70	10.4	2.6
-77	-63	-73	-71	-69	-70	10.4	2.6
-85	-74	-71	-65	-65	-59	10.4	1.95
-83	-74	-70	-65	-65	-66	10.4	1.95
-82	-74	-70	-65	-62	-67	10.4	1.95
-82	-74	-71	-65	-62	-59	10.4	1.95
-82	-67	-71	-65	-62	-61	10.4	1.95
-85	-64	-65	-61	-61	-57	10.4	1.95
-85	-64	-65	-61	-60	-57	10.4	1.95
-80	-64	-65	-61	-67	-58	10.4	1.3
-76	-66	-71	-68	-60	-60	10.4	1.3
-85	-69	-74	-85	-64	-61	10.4	1.3
-77	-68	-62	-65	-63	-60	10.4	1.3
-75	-65	-70	-79	-56	-65	10.4	1.3
-74	-64	-73	-79	-56	-66	10.4	1.3
-75	-69	-73	-75	-64	-62	10.4	1.3
-80	-61	-77	-78	-54	-66	10.4	0.65
-83	-60	-77	-78	-52	-67	10.4	0.65
-77	-67	-74	-73	-52	-65	10.4	0.65
-74	-64	-68	-71	-55	-64	10.4	0.65
-72	-60	-64	-68	-59	-71	10.4	0.65
-82	-55	-64	-70	-56	-71	10.4	0.65
-75	-66	-74	-75	-55	-63	10.4	0.65
-75	-61	-60	-71	-58	-65	10.4	0
-70	-56	-70	-70	-55	-65	10.4	0
-79	-56	-68	-74	-62	-66	10.4	0
-80	-56	-68	-76	-62	-63	10.4	0
-83	-59	-70	-65	-64	-50	9.1	7.15
-83	-63	-73	-66	-68	-50	9.1	7.15
-80	-63	-70	-63	-74	-50	9.1	7.15
-78	-61	-70	-71	-73	-56	9.1	7.15
-78	-63	-67	-71	-68	-62	9.1	7.15
-79	-63	-67	-65	-65	-60	9.1	7.15
-81	-63	-74	-63	-65	-53	9.1	7.15
-81	-60	-74	-68	-65	-54	9.1	7.15
-81	-68	-72	-66	-64	-68	9.1	6.5
-80	-68	-70	-51	-63	-68	9.1	6.5
-81	-68	-71	-59	-63	-61	9.1	6.5
-79	-68	-67	-66	-67	-73	9.1	6.5
-81	-67	-67	-52	-69	-56	9.1	6.5
-80	-65	-65	-68	-66	-62	9.1	6.5
-76	-60	-72	-60	-71	-66	9.1	5.85
-72	-60	-72	-62	-65	-60	9.1	5.85
-71	-60	-68	-60	-65	-61	9.1	5.85
-69	-65	-68	-68	-68	-60	9.1	5.85
-76	-62	-68	-58	-66	-60	9.1	5.85
-70	-68	-61	-67	-65	-61	9.1	5.2
-80	-62	-65	-68	-61	-68	9.1	5.2
-77	-69	-70	-60	-58	-73	9.1	5.2
-70	-68	-61	-60	-61	-67	9.1	5.2
-74	-58	-63	-57	-61	-63	9.1	4.55
-65	-63	-65	-59	-56	-63	9.1	4.55
-65	-59	-67	-64	-62	-60	9.1	4.55
-65	-64	-69	-64	-62	-61	9.1	4.55
-81	-59	-69	-60	-58	-68	9.1	4.55
-76	-63	-67	-65	-59	-71	9.1	4.55
-76	-61	-58	-67	-69	-71	9.1	4.55
-75	-61	-63	-64	-66	-67	9.1	3.9
-75	-66	-67	-59	-62	-71	9.1	3.9
-72	-65	-70	-66	-58	-65	9.1	3.9
-74	-67	-59	-66	-63	-73	9.1	3.9
-78	-62	-56	-59	-56	-69	9.1	3.9
-79	-70	-59	-61	-64	-68	9.1	3.9
-79	-68	-59	-58	-55	-70	9.1	3.9
-80	-68	-65	-68	-64	-67	9.1	3.9
-73	-64	-59	-64	-67	-62	9.1	3.25
-77	-66	-66	-75	-64	-64	9.1	3.25
-77	-66	-66	-62	-70	-65	9.1	3.25
-77	-66	-66	-65	-67	-74	9.1	3.25
-80	-70	-64	-74	-63	-71	9.1	3.25
-79	-70	-64	-64	-66	-71	9.1	2.6
-80	-58	-64	-65	-61	-66	9.1	2.6
-80	-58	-66	-72	-59	-66	9.1	2.6
-70	-58	-60	-69	-64	-66	9.1	2.6
-70	-64	-59	-69	-62	-66	9.1	2.6
-73	-66	-77	-67	-60	-70	9.1	2.6
-73	-66	-65	-67	-60	-63	9.1	2.6
-78	-65	-61	-69	-59	-72	9.1	1.95
-75	-69	-61	-68	-58	-75	9.1	1.95
-75	-67	-61	-68	-57	-73	9.1	1.95
-75	-69	-60	-69	-58	-71	9.1	1.95
-74	-68	-59	-65	-58	-72	9.1	1.95
-73	-68	-61	-69	-57	-72	9.1	1.95
-72	-67	-62	-70	-57	-77	9.1	1.95
-85	-65	-56	-66	-68	-69	9.1	1.3
-84	-70	-56	-75	-59	-72	9.1	1.3
-84	-68	-60	-76	-57	-77	9.1	1.3
-84	-68	-59	-76	-67	-77	9.1	1.3
-78	-57	-58	-60	-75	-71	9.1	1.3
-80	-58	-57	-64	-75	-69	9.1	1.3
-80	-58	-58	-64	-72	-69	9.1	1.3
-75	-58	-57	-70	-64	-73	9.1	0.65
-75	-59	-58	-68	-68	-77	9.1	0.65
-75	-67	-59	-68	-66	-73	9.1	0.65
-73	-66	-59	-69	-66	-72	9.1	0.65
-73	-63	-58	-67	-60	-77	9.1	0.65
-79	-60	-61	-66	-61	-68	9.1	0.65
-68	-65	-65	-67	-55	-70	9.1	0
-65	-57	-58	-68	-53	-68	9.1	0
-69	-57	-58	-64	-57	-67	9.1	0
-68	-58	-54	-66	-54	-67	9.1	0
-68	-56	-58	-65	-55	-68	9.1	0
-68	-54	-56	-68	-54	-67	9.1	0
-67	-55	-55	-61	-55	-69	9.1	0
-60	-55	-70	-61	-60	-56	7.8	7.15
-72	-53	-76	-42	-72	-54	7.8	7.15
-68	-59	-75	-53	-68	-58	7.8	7.15
-74	-55	-68	-58	-74	-52	7.8	7.15
-71	-60	-74	-48	-71	-55	7.8	7.15
-79	-57	-72	-47	-79	-61	7.8	6.5
-78	-60	-67	-50	-78	-60	7.8	6.5
-69	-62	-65	-50	-69	-60	7.8	6.5
-79	-58	-63	-56	-79	-67	7.8	6.5
-78	-60	-77	-62	-78	-66	7.8	6.5
-69	-58	-67	-46	-69	-66	7.8	5.85
-71	-62	-71	-52	-71	-64	7.8	5.85
-69	-57	-67	-64	-69	-65	7.8	5.85
-69	-65	-66	-59	-69	-68	7.8	5.85
-70	-55	-58	-64	-70	-64	7.8	5.85
-67	-55	-59	-67	-67	-66	7.8	5.85
-65	-57	-59	-71	-65	-66	7.8	5.85
-67	-55	-61	-64	-67	-60	7.8	5.2
-69	-58	-66	-69	-69	-66	7.8	5.2
-69	-60	-66	-58	-69	-68	7.8	5.2
-66	-59	-66	-59	-66	-66	7.8	5.2
-76	-57	-66	-76	-76	-65	7.8	5.2
-75	-56	-67	-74	-75	-66	7.8	5.2
-68	-56	-66	-66	-68	-72	7.8	5.2
-68	-54	-65	-69	-68	-70	7.8	4.55
-70	-56	-65	-62	-70	-72	7.8	4.55
-65	-61	-67	-62	-65	-73	7.8	4.55
-70	-56	-67	-68	-70	-75	7.8	4.55
-66	-59	-62	-64	-66	-75	7.8	4.55
-71	-59	-59	-69	-71	-64	7.8	4.55
-74	-59	-70	-69	-74	-66	7.8	4.55
-66	-59	-65	-68	-66	-65	7.8	3.9
-65	-54	-63	-73	-65	-69	7.8	3.9
-69	-60	-60	-75	-69	-65	7.8	3.9
-66	-52	-65	-70	-66	-72	7.8	3.9
-66	-62	-71	-72	-66	-72	7.8	3.9
-63	-61	-67	-60	-63	-69	7.8	3.9
-64	-58	-66	-65	-64	-76	7.8	3.9
-70	-58	-66	-65	-70	-73	7.8	3.25
-75	-58	-68	-78	-75	-74	7.8	3.25
-64	-58	-65	-75	-64	-74	7.8	3.25
-60	-62	-60	-69	-60	-75	7.8	3.25
-75	-56	-69	-77	-75	-74	7.8	3.25
-70	-56	-69	-76	-70	-77	7.8	3.25
-61	-57	-61	-70	-61	-74	7.8	2.6
-60	-57	-67	-70	-60	-74	7.8	2.6
-74	-68	-64	-74	-74	-78	7.8	2.6
-72	-68	-59	-71	-72	-78	7.8	2.6
-60	-65	-63	-74	-60	-72	7.8	2.6
-60	-59	-62	-74	-60	-76	7.8	2.6
-65	-66	-62	-70	-65	-66	7.8	2.6
-62	-59	-60	-68	-62	-70	7.8	1.95
-55	-61	-65	-74	-55	-66	7.8	1.95
-57	-65	-61	-76	-57	-68	7.8	1.95
-59	-61	-62	-69	-59	-68	7.8	1.95
-64	-55	-52	-74	-64	-68	7.8	1.95
-68	-56	-58	-72	-68	-71	7.8	1.95
-67	-57	-57	-73	-67	-75	7.8	1.3
-68	-58	-55	-70	-68	-72	7.8	1.3
-65	-59	-53	-71	-65	-71	7.8	1.3
-65	-59	-59	-70	-65	-71	7.8	1.3
-68	-58	-54	-73	-68	-74	7.8	1.3
-68	-57	-50	-71	-68	-69	7.8	1.3
-73	-56	-47	-68	-68	-72	7.8	0.65
-73	-52	-49	-69	-65	-71	7.8	0.65
-72	-52	-51	-69	-65	-73	7.8	0.65
-71	-59	-52	-69	-59	-74	7.8	0.65
-84	-58	-54	-68	-61	-73	7.8	0.65
-70	-58	-61	-73	-61	-70	7.8	0.65
-69	-58	-53	-73	-70	-72	7.8	0.65
-66	-50	-49	-73	-65	-72	7.8	0.65
-68	-58	-47	-71	-65	-65	7.8	0
-68	-58	-44	-64	-65	-68	7.8	0
-69	-57	-59	-68	-63	-68	7.8	0
-70	-57	-59	-75	-67	-70	7.8	0
-74	-55	-53	-69	-64	-70	7.8	0
-67	-57	-71	-49	-64	-65	6.5	7.15
-71	-58	-79	-46	-66	-67	6.5	7.15
-70	-48	-68	-46	-72	-70	6.5	7.15
-61	-48	-68	-53	-66	-64	6.5	7.15
-65	-55	-71	-52	-63	-68	6.5	7.15
-62	-51	-81	-59	-64	-63	6.5	6.5
-70	-51	-78	-55	-71	-64	6.5	6.5
-74	-54	-70	-56	-73	-61	6.5	6.5
-61	-58	-67	-58	-65	-62	6.5	6.5
-60	-56	-69	-58	-66	-67	6.5	6.5
-59	-53	-74	-56	-64	-64	6.5	6.5
-65	-49	-74	-65	-62	-68	6.5	6.5
-62	-51	-68	-53	-65	-65	6.5	5.85
-60	-53	-68	-56	-70	-67	6.5	5.85
-60	-52	-66	-60	-69	-64	6.5	5.85
-67	-52	-64	-53	-77	-68	6.5	5.85
-68	-48	-68	-63	-74	-64	6.5	5.85
-64	-50	-71	-66	-74	-64	6.5	5.85
-59	-50	-65	-57	-69	-61	6.5	5.2
-59	-56	-63	-52	-68	-61	6.5	5.2
-65	-50	-63	-51	-68	-68	6.5	5.2
-62	-49	-61	-61	-71	-77	6.5	5.2
-69	-53	-61	-61	-66	-68	6.5	5.2
-71	-53	-61	-52	-69	-73	6.5	5.2
-71	-62	-57	-58	-64	-65	6.5	4.55
-70	-60	-59	-65	-64	-70	6.5	4.55
-66	-56	-67	-61	-65	-68	6.5	4.55
-67	-58	-67	-62	-64	-68	6.5	4.55
-66	-57	-67	-62	-62	-68	6.5	3.9
-68	-54	-64	-59	-62	-66	6.5	3.9
-70	-62	-66	-65	-64	-71	6.5	3.9
-69	-53	-62	-64	-64	-75	6.5	3.9
-72	-61	-63	-63	-65	-66	6.5	3.25
-66	-52	-57	-64	-77	-65	6.5	3.25
-63	-57	-58	-65	-72	-69	6.5	3.25
-70	-58	-66	-71	-71	-73	6.5	3.25
-70	-60	-68	-73	-73	-80	6.5	3.25
-70	-54	-68	-74	-68	-79	6.5	3.25
-69	-59	-60	-69	-68	-70	6.5	3.25
-70	-52	-60	-64	-65	-66	6.5	2.6
-68	-56	-55	-65	-69	-68	6.5	2.6
-65	-55	-62	-56	-67	-69	6.5	2.6
-71	-50	-60	-65	-67	-70	6.5	2.6
-66	-50	-47	-68	-66	-69	6.5	1.95
-66	-50	-46	-61	-66	-68	6.5	1.95
-64	-50	-45	-68	-69	-66	6.5	1.95
-64	-49	-44	-61	-69	-67	6.5	1.95
-64	-50	-44	-61	-69	-67	6.5	1.95
-64	-49	-43	-61	-69	-70	6.5	1.95
-72	-60	-44	-71	-68	-68	6.5	1.3
-73	-56	-48	-64	-70	-73	6.5	1.3
-68	-62	-45	-74	-71	-75	6.5	1.3
-68	-60	-45	-63	-71	-67	6.5	1.3
-66	-48	-49	-64	-69	-74	6.5	0.65
-64	-48	-54	-67	-74	-73	6.5	0.65
-66	-56	-47	-72	-73	-75	6.5	0.65
-73	-54	-47	-77	-67	-75	6.5	0.65
-66	-58	-47	-68	-70	-77	6.5	0.65
-64	-52	-59	-67	-71	-74	6.5	0
-62	-52	-57	-66	-64	-74	6.5	0
-59	-55	-53	-69	-64	-75	6.5	0
-59	-52	-59	-67	-70	-73	6.5	0
-59	-52	-62	-65	-69	-73	6.5	0
-61	-53	-51	-66	-71	-70	6.5	0
-68	-54	-72	-66	-66	-72	5.2	7.15
-70	-58	-72	-70	-66	-70	5.2	7.15
-74	-52	-79	-47	-75	-57	5.2	7.15
-74	-50	-79	-50	-77	-60	5.2	7.15
-69	-50	-72	-60	-76	-62	5.2	7.15
-68	-50	-72	-55	-76	-56	5.2	7.15
-65	-58	-81	-59	-75	-65	5.2	7.15
-75	-53	-84	-66	-77	-64	5.2	7.15
-68	-53	-68	-60	-71	-67	5.2	7.15
-70	-56	-69	-58	-75	-65	5.2	6.5
-70	-49	-71	-64	-75	-72	5.2	6.5
-67	-52	-71	-52	-67	-59	5.2	6.5
-73	-53	-77	-55	-69	-60	5.2	6.5
-63	-49	-68	-69	-76	-70	5.2	6.5
-78	-50	-77	-61	-76	-68	5.2	6.5
-78	-50	-69	-59	-79	-65	5.2	6.5
-67	-52	-69	-58	-70	-68	5.2	6.5
-69	-58	-67	-65	-68	-58	5.2	5.85
-69	-53	-70	-70	-69	-77	5.2	5.85
-70	-52	-70	-69	-70	-78	5.2	5.85
-68	-46	-70	-60	-69	-65	5.2	5.85
-67	-49	-67	-61	-76	-66	5.2	5.2
-62	-50	-68	-68	-68	-59	5.2	5.2
-70	-55	-70	-62	-76	-58	5.2	5.2
-68	-55	-77	-71	-68	-64	5.2	5.2
-58	-51	-77	-59	-68	-78	5.2	5.2
-59	-51	-69	-61	-76	-74	5.2	5.2
-65	-50	-69	-66	-73	-75	5.2	5.2
-60	-53	-70	-68	-73	-71	5.2	4.55
-60	-50	-68	-66	-74	-69	5.2	4.55
-70	-54	-67	-64	-70	-70	5.2	4.55
-66	-52	-73	-64	-65	-68	5.2	4.55
-66	-50	-77	-67	-65	-66	5.2	4.55
-61	-56	-81	-66	-65	-66	5.2	4.55
-60	-57	-73	-68	-74	-65	5.2	3.9
-56	-49	-74	-68	-74	-67	5.2	3.9
-71	-56	-63	-64	-60	-67	5.2	3.9
-65	-56	-63	-66	-63	-68	5.2	3.9
-65	-54	-64	-66	-65	-70	5.2	3.9
-73	-52	-68	-69	-64	-73	5.2	3.9
-59	-53	-63	-70	-65	-70	5.2	3.9
-65	-55	-68	-78	-68	-70	5.2	3.25
-70	-56	-69	-68	-70	-70	5.2	3.25
-66	-53	-69	-72	-62	-68	5.2	3.25
-73	-61	-75	-66	-62	-68	5.2	3.25
-71	-63	-74	-64	-70	-68	5.2	3.25
-75	-58	-64	-78	-68	-74	5.2	3.25
-66	-52	-70	-74	-63	-75	5.2	3.25
-68	-56	-66	-71	-68	-74	5.2	2.6
-58	-58	-60	-69	-73	-70	5.2	2.6
-58	-59	-63	-68	-71	-69	5.2	2.6
-65	-56	-64	-72	-71	-67	5.2	1.95
-67	-58	-61	-71	-69	-67	5.2	1.95
-60	-53	-61	-74	-71	-71	5.2	1.95
-58	-53	-60	-70	-71	-71	5.2	1.95
-56	-56	-57	-69	-68	-72	5.2	1.95
-57	-54	-53	-72	-72	-72	5.2	1.3
-60	-63	-68	-72	-76	-69	5.2	1.3
-67	-55	-53	-73	-66	-79	5.2	1.3
-67	-57	-64	-71	-64	-71	5.2	1.3
-75	-57	-60	-73	-65	-80	5.2	1.3
-74	-61	-59	-68	-77	-75	5.2	1.3
-70	-60	-59	-75	-64	-74	5.2	1.3
-60	-57	-58	-73	-72	-82	5.2	1.3
-65	-64	-59	-69	-69	-71	5.2	0.65
-68	-60	-60	-74	-68	-68	5.2	0.65
-67	-59	-57	-76	-64	-74	5.2	0.65
-66	-68	-65	-73	-67	-70	5.2	0.65
-64	-68	-61	-64	-75	-69	5.2	0.65
-69	-66	-58	-68	-75	-69	5.2	0.65
-64	-53	-63	-68	-65	-70	5.2	0
-54	-51	-61	-66	-66	-71	5.2	0
-52	-52	-56	-73	-71	-71	5.2	0
-58	-58	-56	-71	-70	-70	5.2	0
-58	-61	-65	-65	-71	-71	5.2	0
-57	-61	-66	-65	-71	-70	5.2	0
-65	-51	-76	-62	-75	-66	3.9	7.15
-67	-52	-70	-65	-77	-67	3.9	7.15
-66	-45	-68	-71	-77	-68	3.9	7.15
-65	-41	-69	-68	-73	-67	3.9	6.5
-67	-44	-72	-66	-79	-66	3.9	6.5
-64	-40	-72	-65	-79	-64	3.9	6.5
-73	-49	-68	-61	-81	-61	3.9	6.5
-59	-47	-70	-62	-74	-63	3.9	6.5
-59	-41	-67	-61	-76	-59	3.9	6.5
-64	-41	-70	-68	-80	-62	3.9	6.5
-61	-49	-73	-59	-84	-63	3.9	5.85
-63	-59	-70	-66	-75	-66	3.9	5.85
-64	-43	-73	-67	-75	-68	3.9	5.85
-64	-59	-74	-69	-70	-76	3.9	5.85
-68	-50	-70	-69	-75	-65	3.9	5.85
-77	-42	-62	-67	-81	-66	3.9	5.85
-77	-52	-63	-58	-83	-70	3.9	5.85
-69	-38	-64	-58	-72	-70	3.9	5.85
-70	-52	-68	-61	-74	-75	3.9	5.85
-72	-48	-65	-64	-80	-73	3.9	5.85
-67	-44	-71	-63	-69	-68	3.9	5.2
-68	-51	-71	-66	-67	-57	3.9	5.2
-70	-53	-71	-70	-64	-58	3.9	5.2
-67	-49	-76	-65	-74	-74	3.9	5.2
-70	-50	-67	-64	-74	-68	3.9	4.55
-65	-47	-71	-62	-71	-68	3.9	4.55
-67	-49	-62	-70	-77	-64	3.9	4.55
-64	-57	-62	-64	-68	-70	3.9	4.55
-65	-55	-65	-70	-70	-71	3.9	4.55
-67	-51	-68	-76	-77	-66	3.9	4.55
-66	-50	-68	-66	-77	-64	3.9	4.55
-65	-51	-68	-66	-77	-64	3.9	3.9
-67	-52	-68	-76	-79	-62	3.9	3.9
-68	-48	-65	-67	-79	-69	3.9	3.9
-67	-51	-66	-69	-75	-71	3.9	3.9
-67	-52	-66	-72	-75	-71	3.9	3.9
-66	-54	-68	-74	-79	-70	3.9	3.25
-73	-51	-63	-74	-84	-71	3.9	3.25
-74	-62	-69	-69	-69	-74	3.9	3.25
-66	-51	-74	-78	-83	-74	3.9	3.25
-70	-52	-68	-79	-81	-74	3.9	3.25
-67	-50	-68	-74	-74	-69	3.9	3.25
-68	-49	-71	-73	-76	-73	3.9	2.6
-64	-49	-61	-68	-76	-73	3.9	2.6
-68	-49	-67	-70	-66	-69	3.9	2.6
-73	-51	-66	-69	-68	-75	3.9	2.6
-59	-47	-68	-68	-70	-72	3.9	1.95
-65	-46	-63	-65	-70	-72	3.9	1.95
-69	-50	-67	-68	-65	-68	3.9	1.95
-66	-52	-70	-68	-65	-82	3.9	1.95
-61	-50	-62	-69	-67	-74	3.9	1.95
-61	-45	-66	-66	-69	-83	3.9	1.95
-72	-47	-66	-70	-69	-77	3.9	1.3
-69	-48	-66	-76	-69	-81	3.9	1.3
-56	-67	-75	-74	-73	-81	3.9	1.3
-55	-63	-63	-71	-76	-74	3.9	1.3
-67	-54	-74	-71	-76	-74	3.9	1.3
-64	-53	-69	-76	-76	-76	3.9	1.3
-58	-51	-63	-74	-75	-79	3.9	0.65
-54	-60	-65	-80	-77	-74	3.9	0.65
-64	-65	-70	-67	-68	-71	3.9	0.65
-65	-65	-76	-76	-77	-77	3.9	0.65
-64	-66	-80	-71	-74	-77	3.9	0.65
-61	-63	-78	-69	-66	-73	3.9	0.65
-54	-46	-56	-74	-74	-66	3.9	0
-56	-46	-56	-74	-75	-69	3.9	0
-54	-46	-59	-74	-74	-69	3.9	0
-54	-47	-56	-78	-73	-71	3.9	0
-53	-46	-60	-74	-70	-68	3.9	0
-54	-46	-61	-79	-67	-71	3.9	0
-73	-37	-79	-64	-81	-68	2.6	7.15
-75	-36	-83	-63	-77	-83	2.6	7.15
-75	-35	-83	-65	-80	-75	2.6	7.15
-73	-35	-68	-64	-80	-76	2.6	7.15
-69	-48	-71	-62	-80	-71	2.6	6.5
-70	-45	-73	-64	-84	-74	2.6	6.5
-74	-48	-74	-63	-83	-60	2.6	6.5
-70	-51	-67	-64	-76	-61	2.6	6.5
-66	-46	-69	-65	-81	-69	2.6	6.5
-69	-47	-69	-65	-82	-62	2.6	6.5
-68	-33	-69	-63	-75	-62	2.6	6.5
-69	-33	-69	-66	-78	-71	2.6	6.5
-71	-46	-69	-59	-78	-63	2.6	5.85
-68	-48	-69	-61	-68	-68	2.6	5.85
-69	-51	-69	-63	-74	-72	2.6	5.85
-74	-46	-68	-64	-73	-72	2.6	5.85
-65	-51	-73	-72	-75	-67	2.6	5.2
-68	-45	-66	-53	-68	-69	2.6	5.2
-64	-47	-68	-73	-78	-66	2.6	5.2
-68	-51	-68	-68	-79	-67	2.6	5.2
-61	-46	-70	-64	-80	-77	2.6	5.2
-70	-43	-70	-65	-76	-78	2.6	5.2
-70	-48	-73	-62	-80	-72	2.6	5.2
-69	-49	-68	-63	-71	-69	2.6	4.55
-67	-48	-69	-61	-71	-71	2.6	4.55
-70	-47	-69	-59	-68	-72	2.6	4.55
-70	-48	-68	-68	-68	-74	2.6	4.55
-70	-47	-68	-68	-67	-73	2.6	4.55
-61	-48	-68	-62	-76	-69	2.6	4.55
-64	-47	-71	-63	-76	-71	2.6	4.55
-69	-46	-68	-64	-71	-67	2.6	3.9
-66	-54	-68	-61	-68	-70	2.6	3.9
-65	-47	-71	-65	-76	-77	2.6	3.25
-60	-48	-68	-68	-78	-74	2.6	3.25
-62	-47	-68	-70	-75	-74	2.6	3.25
-62	-47	-68	-70	-72	-74	2.6	3.25
-62	-45	-69	-70	-75	-69	2.6	3.25
-61	-56	-64	-64	-68	-70	2.6	2.6
-62	-62	-66	-70	-67	-70	2.6	2.6
-64	-56	-68	-65	-65	-70	2.6	2.6
-61	-57	-70	-67	-63	-72	2.6	2.6
-60	-57	-70	-63	-62	-72	2.6	2.6
-63	-58	-69	-63	-70	-72	2.6	2.6
-65	-55	-65	-64	-74	-75	2.6	1.95
-60	-57	-64	-69	-69	-74	2.6	1.95
-62	-52	-64	-65	-72	-69	2.6	1.95
-60	-52	-64	-65	-73	-68	2.6	1.95
-55	-53	-64	-67	-72	-69	2.6	1.95
-55	-52	-64	-66	-72	-69	2.6	1.95
-53	-54	-64	-65	-72	-73	2.6	1.3
-52	-53	-68	-68	-69	-65	2.6	1.3
-50	-60	-64	-59	-75	-68	2.6	1.3
-52	-60	-64	-67	-77	-68	2.6	1.3
-53	-62	-67	-65	-75	-65	2.6	1.3
-50	-61	-71	-65	-70	-74	2.6	0.65
-46	-64	-57	-61	-70	-65	2.6	0.65
-44	-56	-60	-67	-70	-67	2.6	0.65
-44	-62	-60	-72	-70	-69	2.6	0.65
-52	-58	-73	-67	-77	-68	2.6	0.65
-51	-54	-68	-70	-79	-68	2.6	0.65
-49	-58	-68	-60	-81	-70	2.6	0.65
-57	-55	-66	-69	-79	-76	2.6	0
-62	-58	-65	-71	-72	-74	2.6	0
-68	-56	-66	-73	-72	-74	2.6	0
-63	-59	-66	-78	-75	-74	2.6	0
-61	-60	-67	-79	-75	-74	2.6	0
-64	-58	-65	-71	-71	-74	2.6	0
-64	-43	-71	-68	-71	-75	1.3	7.15
-68	-39	-76	-64	-73	-74	1.3	7.15
-68	-46	-76	-68	-78	-71	1.3	7.15
-71	-43	-76	-69	-79	-73	1.3	7.15
-68	-42	-71	-69	-74	-67	1.3	7.15
-67	-52	-71	-61	-72	-70	1.3	6.5
-70	-49	-79	-60	-74	-69	1.3	6.5
-66	-49	-73	-66	-82	-69	1.3	6.5
-65	-50	-84	-64	-86	-69	1.3	6.5
-64	-50	-84	-63	-86	-68	1.3	6.5
-70	-52	-73	-61	-75	-65	1.3	6.5
-71	-52	-70	-66	-75	-65	1.3	5.85
-66	-48	-70	-65	-75	-76	1.3	5.85
-68	-49	-66	-60	-75	-66	1.3	5.85
-65	-50	-66	-69	-71	-67	1.3	5.85
-72	-51	-69	-66	-75	-80	1.3	5.85
-72	-49	-73	-65	-75	-69	1.3	5.85
-72	-54	-69	-59	-81	-69	1.3	5.85
-74	-53	-65	-67	-75	-70	1.3	5.2
-70	-51	-61	-66	-66	-68	1.3	5.2
-64	-50	-61	-64	-66	-70	1.3	5.2
-66	-52	-61	-68	-79	-73	1.3	5.2
-68	-49	-66	-70	-79	-72	1.3	5.2
-65	-49	-68	-68	-76	-72	1.3	5.2
-74	-50	-68	-66	-71	-71	1.3	5.2
-68	-48	-68	-66	-74	-76	1.3	4.55
-69	-57	-70	-67	-71	-76	1.3	4.55
-59	-51	-67	-69	-73	-70	1.3	4.55
-71	-49	-69	-71	-74	-70	1.3	4.55
-68	-46	-69	-69	-75	-80	1.3	4.55
-59	-50	-68	-69	-75	-79	1.3	3.9
-62	-52	-68	-79	-77	-74	1.3	3.9
-64	-48	-65	-72	-71	-75	1.3	3.9
-68	-56	-65	-79	-79	-80	1.3	3.9
-61	-52	-65	-72	-73	-70	1.3	3.9
-59	-49	-73	-77	-73	-75	1.3	3.9
-63	-47	-66	-81	-79	-73	1.3	3.9
-64	-50	-78	-70	-72	-73	1.3	3.25
-60	-53	-77	-80	-77	-76	1.3	3.25
-60	-57	-77	-68	-77	-76	1.3	3.25
-66	-59	-77	-68	-69	-68	1.3	3.25
-66	-61	-68	-68	-76	-68	1.3	3.25
-55	-57	-68	-74	-70	-79	1.3	3.25
-55	-57	-68	-73	-68	-70	1.3	3.25
-57	-53	-73	-80	-78	-74	1.3	3.25
-53	-57	-68	-70	-75	-71	1.3	2.6
-71	-54	-81	-71	-75	-83	1.3	2.6
-66	-56	-81	-70	-73	-76	1.3	2.6
-62	-56	-65	-73	-75	-75	1.3	2.6
-70	-58	-65	-71	-71	-78	1.3	2.6
-60	-58	-80	-70	-75	-68	1.3	2.6
-70	-55	-80	-69	-75	-68	1.3	2.6
-58	-59	-78	-80	-79	-77	1.3	1.95
-51	-55	-72	-72	-74	-71	1.3	1.95
-49	-67	-59	-79	-75	-74	1.3	1.95
-54	-61	-63	-77	-74	-76	1.3	1.95
-57	-64	-80	-72	-75	-78	1.3	1.95
-52	-60	-88	-68	-75	-71	1.3	1.3
-55	-62	-88	-78	-75	-71	1.3	1.3
-57	-60	-65	-71	-75	-71	1.3	1.3
-56	-61	-62	-71	-77	-70	1.3	1.3
-52	-58	-62	-77	-75	-76	1.3	1.3
-42	-68	-66	-66	-71	-78	1.3	0.65
-43	-59	-73	-66	-77	-72	1.3	0.65
-46	-63	-64	-70	-75	-78	1.3	0.65
-41	-63	-62	-71	-75	-73	1.3	0.65
-42	-66	-67	-68	-75	-77	1.3	0.65
-50	-63	-71	-69	-84	-77	1.3	0.65
-44	-50	-62	-68	-74	-74	1.3	0
-51	-59	-63	-68	-69	-73	1.3	0
-46	-61	-62	-70	-74	-66	1.3	0
-45	-59	-62	-69	-80	-66	1.3	0
-52	-60	-70	-69	-72	-77	1.3	0
-51	-60	-70	-69	-80	-77	1.3	0
-53	-55	-70	-70	-74	-73	1.3	0
-66	-57	-72	-68	-74	-67	0	7.15
-65	-51	-68	-75	-71	-67	0	7.15
-76	-52	-68	-66	-71	-80	0	7.15
-64	-58	-68	-71	-74	-79	0	7.15
-69	-51	-76	-63	-70	-75	0	7.15
-69	-53	-74	-66	-70	-74	0	7.15
-70	-56	-74	-74	-70	-68	0	7.15
-65	-51	-81	-64	-77	-70	0	6.5
-66	-50	-85	-65	-77	-75	0	6.5
-68	-52	-85	-68	-77	-75	0	6.5
-68	-48	-78	-68	-74	-77	0	6.5
-69	-46	-71	-69	-75	-71	0	5.85
-64	-48	-71	-61	-75	-73	0	5.85
-64	-48	-73	-66	-78	-70	0	5.85
-70	-51	-73	-62	-77	-67	0	5.2
-61	-54	-70	-74	-77	-66	0	5.2
-64	-58	-70	-74	-73	-72	0	5.2
-68	-59	-70	-74	-74	-75	0	5.2
-60	-60	-68	-68	-82	-70	0	5.2
-60	-51	-68	-67	-82	-70	0	5.2
-59	-64	-85	-74	-82	-80	0	5.2
-67	-62	-85	-69	-73	-76	0	5.2
-64	-52	-85	-64	-73	-68	0	5.2
-64	-52	-77	-76	-69	-78	0	5.2
-58	-56	-74	-74	-73	-81	0	4.55
-64	-55	-74	-78	-74	-71	0	4.55
-57	-53	-72	-74	-69	-78	0	4.55
-60	-60	-79	-77	-74	-78	0	4.55
-68	-64	-74	-71	-72	-75	0	4.55
-60	-54	-74	-75	-72	-75	0	4.55
-59	-48	-74	-73	-72	-69	0	3.9
-65	-54	-74	-75	-76	-69	0	3.9
-64	-58	-70	-79	-79	-87	0	3.9
-59	-56	-70	-71	-80	-87	0	3.9
-66	-54	-77	-80	-82	-82	0	3.25
-60	-58	-77	-78	-78	-74	0	3.25
-57	-56	-77	-74	-77	-74	0	3.25
-60	-54	-78	-69	-77	-69	0	3.25
-64	-54	-79	-69	-80	-69	0	3.25
-58	-59	-76	-71	-79	-79	0	3.25
-66	-52	-76	-70	-79	-73	0	3.25
-66	-52	-76	-67	-79	-76	0	2.6
-60	-52	-75	-70	-76	-69	0	2.6
-65	-61	-75	-69	-82	-69	0	2.6
-62	-52	-70	-69	-82	-70	0	2.6
-60	-52	-69	-70	-75	-72	0	2.6
-60	-54	-71	-75	-77	-80	0	2.6
-65	-53	-71	-71	-77	-83	0	1.95
-61	-56	-76	-70	-77	-78	0	1.95
-59	-57	-76	-69	-75	-76	0	1.95
-67	-63	-72	-69	-75	-78	0	1.95
-67	-62	-72	-70	-77	-79	0	1.95
-58	-64	-74	-77	-75	-78	0	1.95
-57	-60	-68	-74	-78	-76	0	1.3
-60	-60	-68	-72	-73	-69	0	1.3
-60	-69	-74	-72	-79	-69	0	1.3
-59	-68	-73	-72	-78	-82	0	1.3
-59	-68	-78	-76	-73	-82	0	1.3
-59	-60	-78	-74	-75	-81	0	1.3
-57	-60	-75	-75	-74	-70	0	1.3
-59	-54	-69	-74	-81	-74	0	0.65
-56	-56	-69	-72	-81	-70	0	0.65
-58	-56	-66	-76	-80	-73	0	0.65
-66	-56	-70	-71	-77	-74	0	0.65
-58	-58	-74	-72	-82	-77	0	0.65
-52	-53	-74	-75	-76	-76	0	0
-55	-54	-74	-80	-75	-75	0	0
-54	-55	-74	-77	-75	-74	0	0
-50	-54	-74	-74	-77	-78	0	0
-53	-54	-73	-80	-76	-77	0	0
-53	-54	-74	-81	-80	-77	0	0
