# Supplementary material for: Bayesian optimized indoor positioning algorithm based on dual clustering
Source: Sci Rep. 2025 Mar 18;15:9272. doi: 10.1038/s41598-024-79647-x (PMC11920591; doi:10.1038/s41598-024-79647-x)
Supplement: Supplementary file 4 — Supplementary Information. [file 41598_2024_79647_MOESM4_ESM.xlsx]

## Sheet: Sheet1
Original dataset															Improving Gaussian filtering for processing datasets
Region 2							Region 1								Improve Gaussian filtering processing region 2						Improve Gaussian filtering processing region 1
11.1	13.2	-88	-69	-87	-88	-100	9.6	0.9	-79	-50	-57	-58	-88		-88	-73.7037	-74.4351	-89.7926	-100		-79	-59.1926	-57	-86.1791	-100
11.1	13.2	-88	-69	-87	-88	-100	9.6	0.9	-79	-50	-57	-58	-88		-88	-73.7037	-74.4351	-89.7926	-100		-79	-59.1926	-57	-86.1791	-100
11.1	13.2	-87	-69	-89	-88	-100			-65	-53	-50	-91	-100		-87	-73.7037	-74.4351	-89.7926	-100		-65	-53	-50	-91	-100
11.1	13.2	-87	-69	-89	-88	-100			-65	-53	-50	-91	-100		-87	-73.7037	-74.4351	-89.7926	-100		-65	-53	-50	-91	-100
11.1	13.2	-87	-69	-89	-88	-100			-65	-53	-50	-91	-100		-87	-73.7037	-74.4351	-89.7926	-100		-65	-53	-50	-91	-100
11.1	13.2	-87	-69	-89	-93	-100			-65	-53	-50	-91	-100		-87	-73.7037	-74.4351	-89.7926	-100		-65	-53	-50	-91	-100
11.1	13.2	-87	-69	-89	-93	-100			-65	-53	-50	-91	-100		-87	-73.7037	-74.4351	-89.7926	-100		-65	-53	-50	-91	-100
11.1	13.2	-87	-69	-89	-93	-100			-65	-53	-50	-91	-100		-87	-73.7037	-74.4351	-89.7926	-100		-65	-53	-50	-91	-100
11.1	13.2	-91	-69	-89	-93	-100			-69	-56	-50	-91	-100		-91	-73.7037	-74.4351	-89.7926	-100		-69	-56	-50	-91	-100
11.1	13.2	-91	-69	-89	-93	-100			-69	-56	-50	-91	-100		-91	-73.7037	-74.4351	-89.7926	-100		-69	-56	-50	-91	-100
11.1	13.2	-91	-69	-89	-93	-100			-69	-56	-50	-91	-100		-91	-73.7037	-74.4351	-89.7926	-100		-69	-56	-50	-91	-100
11.1	13.2	-91	-69	-89	-93	-100			-69	-56	-50	-91	-100		-91	-73.7037	-74.4351	-89.7926	-100		-69	-56	-50	-91	-100
11.1	13.2	-91	-69	-89	-93	-100			-69	-56	-50	-91	-100		-91	-73.7037	-74.4351	-89.7926	-100		-69	-56	-50	-91	-100
11.1	13.2	-91	-69	-89	-93	-100			-69	-56	-50	-91	-100		-91	-73.7037	-74.4351	-89.7926	-100		-69	-56	-50	-91	-100
11.1	13.2	-91	-69	-89	-93	-100			-69	-56	-50	-91	-100		-91	-73.7037	-74.4351	-89.7926	-100		-69	-56	-50	-91	-100
11.1	13.2	-92	-75	-89	-89	-100			-67	-56	-50	-91	-100		-92	-75	-74.4351	-89	-100		-67	-56	-50	-91	-100
11.1	13.2	-92	-75	-89	-89	-100			-67	-56	-50	-91	-100		-92	-75	-74.4351	-89	-100		-67	-56	-50	-91	-100
11.1	13.2	-92	-75	-89	-89	-100			-67	-56	-50	-91	-100		-92	-75	-74.4351	-89	-100		-67	-56	-50	-91	-100
11.1	13.2	-92	-75	-89	-89	-100			-67	-56	-50	-91	-100		-92	-75	-74.4351	-89	-100		-67	-56	-50	-91	-100
11.1	13.2	-92	-75	-72	-89	-100			-67	-56	-50	-91	-100		-92	-75	-72	-89	-100		-67	-56	-50	-91	-100
11.1	13.2	-92	-75	-72	-89	-100			-67	-56	-50	-91	-100		-92	-75	-72	-89	-100		-67	-56	-50	-91	-100
11.1	13.2	-92	-75	-72	-89	-100			-67	-56	-50	-91	-100		-92	-75	-72	-89	-100		-67	-56	-50	-91	-100
11.1	13.2	-92	-75	-71	-90	-100			-67	-51	-58	-91	-100		-92	-75	-71	-90	-100		-67	-51	-51.7985	-91	-100
11.1	13.2	-92	-75	-71	-90	-100			-67	-51	-58	-91	-100		-92	-75	-71	-90	-100		-67	-51	-51.7985	-91	-100
11.1	13.2	-92	-75	-71	-90	-100			-67	-51	-58	-91	-100		-92	-75	-71	-90	-100		-67	-51	-51.7985	-91	-100
11.1	13.2	-92	-75	-71	-90	-100			-67	-51	-58	-91	-100		-92	-75	-71	-90	-100		-67	-51	-51.7985	-91	-100
11.1	13.2	-92	-75	-71	-90	-100			-67	-51	-58	-91	-100		-92	-75	-71	-90	-100		-67	-51	-51.7985	-91	-100
11.1	13.2	-92	-75	-71	-90	-100			-67	-51	-58	-91	-100		-92	-75	-71	-90	-100		-67	-51	-51.7985	-91	-100
11.1	13.2	-92	-75	-71	-90	-100			-67	-51	-58	-91	-100		-92	-75	-71	-90	-100		-67	-51	-51.7985	-91	-100
11.1	13.2	-91	-74	-71	-89	-100			-67	-51	-60	-91	-100		-91	-74	-71	-89	-100		-67	-51	-51.7985	-91	-100
11.1	13.2	-91	-74	-71	-89	-100			-67	-51	-60	-91	-100		-91	-74	-71	-89	-100		-67	-51	-51.7985	-91	-100
11.1	13.2	-91	-74	-71	-89	-100			-67	-51	-60	-91	-100		-91	-74	-71	-89	-100		-67	-51	-51.7985	-91	-100
11.1	13.2	-91	-74	-71	-89	-100			-67	-51	-60	-91	-100		-91	-74	-71	-89	-100		-67	-51	-51.7985	-91	-100
11.1	13.2	-91	-74	-71	-89	-100			-67	-51	-60	-91	-100		-91	-74	-71	-89	-100		-67	-51	-51.7985	-91	-100
11.1	13.2	-91	-74	-71	-89	-100			-67	-51	-60	-91	-100		-91	-74	-71	-89	-100		-67	-51	-51.7985	-91	-100
11.1	13.2	-91	-74	-71	-89	-100			-67	-51	-60	-91	-100		-91	-74	-71	-89	-100		-67	-51	-51.7985	-91	-100
11.1	13.2	-91	-76	-73	-89	-100			-73	-63	-51	-91	-100		-91	-76	-73	-89	-100		-73	-63	-51	-91	-100
11.1	13.2	-91	-76	-73	-89	-100			-73	-63	-51	-67	-100		-91	-76	-73	-89	-100		-73	-63	-51	-67	-100
11.1	13.2	-91	-76	-73	-89	-100			-73	-63	-51	-84	-100		-91	-76	-73	-89	-100		-73	-63	-51	-84	-100
11.1	13.2	-91	-76	-73	-89	-100			-73	-63	-51	-84	-100		-91	-76	-73	-89	-100		-73	-63	-51	-84	-100
11.1	13.2	-91	-76	-73	-89	-100			-73	-63	-51	-84	-100		-91	-76	-73	-89	-100		-73	-63	-51	-84	-100
11.1	13.2	-91	-76	-73	-89	-100			-73	-63	-51	-84	-100		-91	-76	-73	-89	-100		-73	-63	-51	-84	-100
11.1	13.2	-91	-76	-73	-89	-100			-73	-63	-51	-84	-100		-91	-76	-73	-89	-100		-73	-63	-51	-84	-100
11.1	13.2	-93	-74	-73	-90	-100			-80	-60	-51	-80	-100		-93	-74	-73	-90	-100		-80	-60	-51	-80	-100
11.1	13.2	-93	-74	-73	-90	-100			-80	-60	-51	-80	-100		-93	-74	-73	-90	-100		-80	-60	-51	-80	-100
11.1	13.2	-93	-74	-73	-90	-100			-80	-60	-51	-80	-100		-93	-74	-73	-90	-100		-80	-60	-51	-80	-100
11.1	13.2	-93	-74	-73	-90	-100			-80	-60	-51	-80	-100		-93	-74	-73	-90	-100		-80	-60	-51	-80	-100
11.1	13.2	-93	-74	-73	-90	-100			-80	-60	-51	-80	-100		-93	-74	-73	-90	-100		-80	-60	-51	-80	-100
11.1	13.2	-93	-74	-73	-90	-100			-80	-60	-51	-80	-100		-93	-74	-73	-90	-100		-80	-60	-51	-80	-100
11.1	13.2	-93	-74	-73	-90	-100			-80	-60	-51	-80	-100		-93	-74	-73	-90	-100		-80	-60	-51	-80	-100
11.1	13.2	-93	-74	-71	-90	-100			-74	-57	-49	-80	-100		-93	-74	-71	-90	-100		-74	-57	-49	-80	-100
11.1	13.2	-93	-74	-71	-90	-100			-74	-57	-49	-80	-100		-93	-74	-71	-90	-100		-74	-57	-49	-80	-100
11.1	13.2	-93	-74	-71	-90	-100			-74	-57	-49	-80	-100		-93	-74	-71	-90	-100		-74	-57	-49	-80	-100
11.1	13.2	-78	-74	-71	-90	-100			-74	-57	-49	-80	-100		-78	-74	-71	-90	-100		-74	-57	-49	-80	-100
11.1	13.2	-78	-74	-71	-90	-100			-74	-57	-49	-80	-100		-78	-74	-71	-90	-100		-74	-57	-49	-80	-100
11.1	13.2	-78	-74	-71	-90	-100			-74	-57	-49	-80	-100		-78	-74	-71	-90	-100		-74	-57	-49	-80	-100
11.1	13.2	-78	-74	-71	-90	-100			-74	-57	-49	-80	-100		-78	-74	-71	-90	-100		-74	-57	-49	-80	-100
11.1	13.2	-78	-74	-70	-90	-100			-74	-57	-49	-80	-100		-78	-74	-70	-90	-100		-74	-57	-49	-80	-100
11.1	13.2	-78	-74	-70	-90	-100			-77	-72	-53	-80	-100		-78	-74	-70	-90	-100		-77	-59.1926	-53	-80	-100
11.1	13.2	-78	-74	-70	-90	-100			-77	-72	-53	-80	-100		-78	-74	-70	-90	-100		-77	-59.1926	-53	-80	-100
11.1	13.2	-78	-74	-70	-90	-100			-77	-72	-53	-80	-100		-78	-74	-70	-90	-100		-77	-59.1926	-53	-80	-100
11.1	13.2	-78	-74	-70	-90	-100			-77	-72	-53	-80	-100		-78	-74	-70	-90	-100		-77	-59.1926	-53	-80	-100
11.1	13.2	-90	-74	-70	-90	-100			-77	-72	-53	-80	-100		-90	-74	-70	-90	-100		-77	-59.1926	-53	-80	-100
11.1	13.2	-90	-74	-70	-90	-100			-77	-72	-53	-80	-100		-90	-74	-70	-90	-100		-77	-59.1926	-53	-80	-100
11.1	13.2	-90	-74	-70	-90	-100			-77	-72	-53	-63	-100		-90	-74	-70	-90	-100		-77	-59.1926	-53	-86.1791	-100
11.1	13.2	-79	-74	-75	-90	-100			-77	-72	-53	-63	-100		-79	-74	-75	-90	-100		-77	-59.1926	-53	-86.1791	-100
11.1	13.2	-79	-74	-75	-90	-100			-77	-72	-53	-63	-100		-79	-74	-75	-90	-100		-77	-59.1926	-53	-86.1791	-100
11.1	13.2	-79	-74	-75	-90	-100			-77	-72	-53	-63	-100		-79	-74	-75	-90	-100		-77	-59.1926	-53	-86.1791	-100
11.1	13.2	-79	-74	-75	-90	-100			-77	-72	-53	-63	-100		-79	-74	-75	-90	-100		-77	-59.1926	-53	-86.1791	-100
11.1	13.2	-79	-74	-75	-90	-100			-77	-72	-53	-63	-100		-79	-74	-75	-90	-100		-77	-59.1926	-53	-86.1791	-100
11.1	13.2	-79	-74	-75	-90	-100			-77	-72	-53	-63	-100		-79	-74	-75	-90	-100		-77	-59.1926	-53	-86.1791	-100
11.1	13.2	-93	-74	-75	-90	-100			-75	-59	-50	-63	-100		-93	-74	-75	-90	-100		-75	-59	-50	-86.1791	-100
11.1	13.2	-93	-74	-75	-90	-100			-75	-59	-50	-63	-100		-93	-74	-75	-90	-100		-75	-59	-50	-86.1791	-100
11.1	13.2	-93	-74	-75	-90	-100			-75	-59	-50	-63	-100		-93	-74	-75	-90	-100		-75	-59	-50	-86.1791	-100
11.1	13.2	-93	-74	-75	-90	-100			-75	-59	-50	-63	-100		-93	-74	-75	-90	-100		-75	-59	-50	-86.1791	-100
11.1	13.2	-93	-74	-75	-90	-100			-75	-59	-50	-63	-100		-93	-74	-75	-90	-100		-75	-59	-50	-86.1791	-100
11.1	13.2	-93	-71	-75	-91	-100			-75	-59	-50	-63	-100		-93	-71	-75	-91	-100		-75	-59	-50	-86.1791	-100
11.1	13.2	-93	-71	-75	-91	-100			-75	-59	-50	-63	-100		-93	-71	-75	-91	-100		-75	-59	-50	-86.1791	-100
11.1	13.2	-93	-75	-75	-91	-100			-75	-59	-50	-67	-100		-93	-75	-75	-91	-100		-75	-59	-50	-67	-100
11.1	13.2	-93	-75	-75	-91	-100			-75	-59	-50	-67	-100		-93	-75	-75	-91	-100		-75	-59	-50	-67	-100
11.1	13.2	-93	-75	-75	-91	-100			-75	-59	-50	-67	-100		-93	-75	-75	-91	-100		-75	-59	-50	-67	-100
11.1	13.2	-93	-75	-75	-91	-100			-75	-59	-50	-67	-100		-93	-75	-75	-91	-100		-75	-59	-50	-67	-100
11.1	13.2	-93	-75	-75	-91	-100			-75	-59	-50	-67	-100		-93	-75	-75	-91	-100		-75	-59	-50	-67	-100
11.1	13.2	-93	-75	-75	-91	-100			-75	-59	-50	-67	-100		-93	-75	-75	-91	-100		-75	-59	-50	-67	-100
11.1	13.2	-93	-75	-75	-91	-100			-75	-59	-50	-67	-100		-93	-75	-75	-91	-100		-75	-59	-50	-67	-100
11.1	13.2	-93	-75	-78	-91	-100			-89	-64	-50	-65	-100		-93	-75	-78	-91	-100		-72.9322	-64	-50	-65	-100
11.1	13.2	-93	-75	-78	-91	-100			-89	-64	-50	-65	-100		-93	-75	-78	-91	-100		-72.9322	-64	-50	-65	-100
11.1	13.2	-93	-75	-78	-91	-100			-89	-64	-50	-65	-100		-93	-75	-78	-91	-100		-72.9322	-64	-50	-65	-100
11.1	13.2	-93	-75	-78	-91	-100			-89	-64	-50	-65	-100		-93	-75	-78	-91	-100		-72.9322	-64	-50	-65	-100
11.1	13.2	-93	-75	-78	-91	-100			-89	-64	-50	-65	-100		-93	-75	-78	-91	-100		-72.9322	-64	-50	-65	-100
11.1	13.2	-93	-75	-78	-91	-100			-89	-64	-50	-65	-100		-93	-75	-78	-91	-100		-72.9322	-64	-50	-65	-100
11.1	13.2	-93	-75	-78	-91	-100			-89	-64	-50	-65	-100		-93	-75	-78	-91	-100		-72.9322	-64	-50	-65	-100
11.1	13.2	-93	-73	-78	-91	-100			-89	-64	-50	-92	-100		-93	-73	-78	-91	-100		-72.9322	-64	-50	-92	-100
11.1	13.2	-93	-73	-78	-91	-100			-89	-64	-50	-92	-100		-93	-73	-78	-91	-100		-72.9322	-64	-50	-92	-100
11.1	13.2	-93	-73	-78	-91	-100			-89	-64	-50	-92	-100		-93	-73	-78	-91	-100		-72.9322	-64	-50	-92	-100
11.1	13.2	-93	-73	-78	-91	-100			-89	-64	-50	-92	-100		-93	-73	-78	-91	-100		-72.9322	-64	-50	-92	-100
11.1	13.2	-93	-73	-78	-91	-100			-89	-64	-50	-92	-100		-93	-73	-78	-91	-100		-72.9322	-64	-50	-92	-100
11.1	13.2	-93	-73	-78	-91	-100			-89	-64	-50	-92	-100		-93	-73	-78	-91	-100		-72.9322	-64	-50	-92	-100
11.1	13.2	-93	-73	-78	-91	-100			-89	-64	-50	-92	-100		-93	-73	-78	-91	-100		-72.9322	-64	-50	-92	-100
11.1	13.2	-93	-72	-78	-91	-100			-89	-58	-52	-92	-100		-93	-72	-78	-91	-100		-72.9322	-58	-52	-92	-100
11.1	13.2	-93	-72	-78	-91	-100			-89	-58	-52	-92	-100		-93	-72	-78	-91	-100		-72.9322	-58	-52	-92	-100
11.1	13.2	-93	-72	-78	-91	-100			-89	-58	-52	-92	-100		-93	-72	-78	-91	-100		-72.9322	-58	-52	-92	-100
11.1	13.2	-93	-72	-78	-91	-100			-89	-58	-52	-92	-100		-93	-72	-78	-91	-100		-72.9322	-58	-52	-92	-100
11.1	13.2	-93	-72	-78	-91	-100			-89	-58	-52	-92	-100		-93	-72	-78	-91	-100		-72.9322	-58	-52	-92	-100
11.1	13.2	-78	-72	-78	-91	-100			-89	-58	-52	-92	-100		-78	-72	-78	-91	-100		-72.9322	-58	-52	-92	-100
11.1	13.2	-78	-72	-78	-91	-100			-89	-58	-52	-92	-100		-78	-72	-78	-91	-100		-72.9322	-58	-52	-92	-100
11.1	13.2	-78	-74	-77	-90	-100			-89	-58	-53	-91	-100		-78	-74	-77	-90	-100		-72.9322	-58	-53	-91	-100
11.1	13.2	-78	-74	-77	-90	-100			-89	-58	-53	-91	-100		-78	-74	-77	-90	-100		-72.9322	-58	-53	-91	-100
11.1	13.2	-78	-74	-77	-90	-100			-89	-58	-53	-91	-100		-78	-74	-77	-90	-100		-72.9322	-58	-53	-91	-100
11.1	13.2	-78	-74	-77	-90	-100			-89	-58	-53	-91	-100		-78	-74	-77	-90	-100		-72.9322	-58	-53	-91	-100
11.1	13.2	-78	-74	-77	-90	-100			-89	-58	-53	-91	-100		-78	-74	-77	-90	-100		-72.9322	-58	-53	-91	-100
11.1	13.2	-78	-74	-77	-90	-100			-89	-58	-53	-91	-100		-78	-74	-77	-90	-100		-72.9322	-58	-53	-91	-100
11.1	13.2	-78	-74	-77	-90	-100			-89	-58	-53	-91	-100		-78	-74	-77	-90	-100		-72.9322	-58	-53	-91	-100
11.1	13.2	-92	-73	-76	-89	-100			-89	-58	-53	-91	-100		-92	-73	-76	-89	-100		-72.9322	-58	-53	-91	-100
11.1	13.2	-92	-73	-76	-89	-100			-89	-60	-53	-93	-100		-92	-73	-76	-89	-100		-72.9322	-60	-53	-93	-100
11.1	13.2	-92	-73	-76	-89	-100			-89	-60	-53	-93	-100		-92	-73	-76	-89	-100		-72.9322	-60	-53	-93	-100
11.1	13.2	-92	-73	-76	-89	-100			-89	-60	-53	-93	-100		-92	-73	-76	-89	-100		-72.9322	-60	-53	-93	-100
11.1	13.2	-92	-73	-76	-89	-100			-78	-60	-53	-93	-100		-92	-73	-76	-89	-100		-78	-60	-53	-93	-100
11.1	13.2	-92	-73	-76	-89	-100			-78	-60	-53	-93	-100		-92	-73	-76	-89	-100		-78	-60	-53	-93	-100
11.1	13.2	-92	-73	-76	-89	-100			-78	-60	-53	-93	-100		-92	-73	-76	-89	-100		-78	-60	-53	-93	-100
11.1	13.2	-92	-73	-75	-89	-100			-74	-64	-54	-93	-100		-92	-73	-75	-89	-100		-74	-64	-54	-93	-100
11.1	13.2	-92	-73	-75	-89	-100			-74	-64	-54	-93	-100		-92	-73	-75	-89	-100		-74	-64	-54	-93	-100
11.1	13.2	-92	-73	-75	-89	-100			-74	-64	-54	-93	-100		-92	-73	-75	-89	-100		-74	-64	-54	-93	-100
11.1	13.2	-92	-73	-75	-89	-100			-74	-64	-54	-93	-100		-92	-73	-75	-89	-100		-74	-64	-54	-93	-100
11.1	13.2	-92	-73	-75	-89	-100			-74	-64	-54	-93	-100		-92	-73	-75	-89	-100		-74	-64	-54	-93	-100
11.1	13.2	-92	-73	-75	-89	-100			-74	-64	-54	-93	-100		-92	-73	-75	-89	-100		-74	-64	-54	-93	-100
11.1	13.2	-92	-73	-75	-89	-100			-74	-64	-54	-93	-100		-92	-73	-75	-89	-100		-74	-64	-54	-93	-100
11.1	13.2	-92	-73	-75	-89	-100			-74	-64	-54	-93	-100		-92	-73	-75	-89	-100		-74	-64	-54	-93	-100
11.1	13.2	-92	-73	-75	-89	-100			-74	-64	-54	-93	-100		-92	-73	-75	-89	-100		-74	-64	-54	-93	-100
11.1	13.2	-92	-73	-75	-89	-100			-74	-64	-54	-93	-100		-92	-73	-75	-89	-100		-74	-64	-54	-93	-100
11.1	13.2	-92	-73	-75	-89	-100			-74	-64	-54	-93	-100		-92	-73	-75	-89	-100		-74	-64	-54	-93	-100
11.1	13.2	-78	-73	-75	-89	-100			-74	-64	-54	-93	-100		-78	-73	-75	-89	-100		-74	-64	-54	-93	-100
11.1	13.2	-78	-73	-75	-89	-100			-74	-64	-54	-93	-100		-78	-73	-75	-89	-100		-74	-64	-54	-93	-100
11.1	13.2	-78	-73	-75	-89	-100			-74	-64	-54	-93	-100		-78	-73	-75	-89	-100		-74	-64	-54	-93	-100
11.1	13.2	-76	-73	-78	-89	-100			-74	-64	-54	-93	-100		-88.3636	-73	-78	-89	-100		-74	-64	-54	-93	-100
11.1	13.2	-76	-73	-78	-89	-100			-74	-64	-54	-93	-100		-88.3636	-73	-78	-89	-100		-74	-64	-54	-93	-100
11.1	13.2	-76	-73	-78	-89	-100			-74	-64	-54	-93	-100		-88.3636	-73	-78	-89	-100		-74	-64	-54	-93	-100
11.1	13.2	-76	-73	-78	-89	-100			-74	-64	-54	-93	-100		-88.3636	-73	-78	-89	-100		-74	-64	-54	-93	-100
11.1	13.2	-76	-73	-78	-89	-100			-74	-64	-54	-93	-100		-88.3636	-73	-78	-89	-100		-74	-64	-54	-93	-100
11.1	13.2	-76	-73	-78	-89	-100			-74	-64	-54	-93	-100		-88.3636	-73	-78	-89	-100		-74	-64	-54	-93	-100
11.1	13.2	-76	-73	-78	-89	-100			-74	-64	-54	-93	-100		-88.3636	-73	-78	-89	-100		-74	-64	-54	-93	-100
11.1	13.2	-78	-71	-73	-89	-100			-74	-64	-56	-93	-100		-78	-71	-73	-89	-100		-74	-64	-56	-93	-100
11.1	13.2	-78	-71	-73	-89	-100			-74	-64	-56	-93	-100		-78	-71	-73	-89	-100		-74	-64	-56	-93	-100
11.1	13.2	-78	-71	-73	-89	-100			-74	-64	-56	-93	-100		-78	-71	-73	-89	-100		-74	-64	-56	-93	-100
11.1	13.2	-78	-71	-73	-89	-100			-74	-64	-56	-93	-100		-78	-71	-73	-89	-100		-74	-64	-56	-93	-100
11.1	13.2	-78	-71	-73	-89	-100			-74	-64	-56	-93	-100		-78	-71	-73	-89	-100		-74	-64	-56	-93	-100
11.1	13.2	-78	-71	-73	-89	-100			-74	-64	-56	-70	-100		-78	-71	-73	-89	-100		-74	-64	-56	-70	-100
11.1	13.2	-78	-71	-73	-89	-100			-74	-64	-56	-70	-100		-78	-71	-73	-89	-100		-74	-64	-56	-70	-100
11.1	13.2	-78	-71	-73	-89	-100			-74	-57	-59	-70	-100		-78	-71	-73	-89	-100		-74	-57	-51.7985	-70	-100
11.1	13.2	-78	-71	-73	-89	-100			-74	-57	-59	-70	-100		-78	-71	-73	-89	-100		-74	-57	-51.7985	-70	-100
11.1	12	-78	-72	-74	-90	-100	9.6	2.1	-74	-57	-59	-70	-100		-78	-72	-74	-90	-100		-74	-57	-45.2734	-85.9859	-100
11.1	12	-78	-72	-74	-90	-100			-65	-56	-59	-65	-100		-78	-72	-74	-90	-100		-65	-56	-45.2734	-85.9859	-100
11.1	12	-78	-72	-74	-90	-100			-65	-56	-59	-65	-100		-78	-72	-74	-90	-100		-65	-56	-45.2734	-85.9859	-100
11.1	12	-78	-72	-74	-90	-100			-65	-56	-59	-65	-100		-78	-72	-74	-90	-100		-65	-56	-45.2734	-85.9859	-100
11.1	12	-78	-72	-74	-90	-100			-65	-56	-59	-65	-100		-78	-72	-74	-90	-100		-65	-56	-45.2734	-85.9859	-100
11.1	12	-78	-72	-74	-90	-100			-65	-56	-59	-65	-100		-78	-72	-74	-90	-100		-65	-56	-45.2734	-85.9859	-100
11.1	12	-78	-72	-74	-90	-100			-65	-56	-59	-65	-100		-78	-72	-74	-90	-100		-65	-56	-45.2734	-85.9859	-100
11.1	12	-78	-72	-74	-90	-100			-65	-56	-59	-65	-100		-78	-72	-74	-90	-100		-65	-56	-45.2734	-85.9859	-100
11.1	12	-78	-72	-74	-90	-100			-91	-56	-59	-87	-100		-78	-72	-74	-90	-100		-91	-56	-45.2734	-87	-100
11.1	12	-78	-72	-74	-90	-100			-91	-56	-59	-87	-100		-78	-72	-74	-90	-100		-91	-56	-45.2734	-87	-100
11.1	12	-78	-72	-74	-90	-100			-91	-56	-59	-87	-100		-78	-72	-74	-90	-100		-91	-56	-45.2734	-87	-100
11.1	12	-78	-72	-74	-90	-100			-91	-56	-59	-87	-100		-78	-72	-74	-90	-100		-91	-56	-45.2734	-87	-100
11.1	12	-78	-72	-74	-90	-100			-91	-56	-59	-87	-100		-78	-72	-74	-90	-100		-91	-56	-45.2734	-87	-100
11.1	12	-78	-72	-74	-90	-100			-91	-56	-59	-87	-100		-78	-72	-74	-90	-100		-91	-56	-45.2734	-87	-100
11.1	12	-78	-72	-74	-90	-100			-91	-56	-59	-87	-100		-78	-72	-74	-90	-100		-91	-56	-45.2734	-87	-100
11.1	12	-78	-72	-74	-90	-100			-91	-56	-59	-87	-100		-78	-72	-74	-90	-100		-91	-56	-45.2734	-87	-100
11.1	12	-81	-72	-74	-90	-100			-91	-56	-59	-87	-100		-81	-72	-74	-90	-100		-91	-56	-45.2734	-87	-100
11.1	12	-81	-72	-74	-90	-100			-91	-56	-59	-87	-100		-81	-72	-74	-90	-100		-91	-56	-45.2734	-87	-100
11.1	12	-81	-70	-55	-90	-100			-91	-56	-59	-87	-100		-81	-70	-73.9037	-90	-100		-91	-56	-45.2734	-87	-100
11.1	12	-81	-70	-55	-90	-100			-91	-56	-59	-87	-100		-81	-70	-73.9037	-90	-100		-91	-56	-45.2734	-87	-100
11.1	12	-81	-70	-55	-90	-100			-91	-56	-60	-87	-100		-81	-70	-73.9037	-90	-100		-91	-56	-45.2734	-87	-100
11.1	12	-81	-70	-55	-90	-100			-91	-56	-60	-87	-100		-81	-70	-73.9037	-90	-100		-91	-56	-45.2734	-87	-100
11.1	12	-80	-70	-73	-93	-100			-91	-57	-45	-87	-100		-80	-70	-73	-93	-100		-91	-57	-45	-87	-100
11.1	12	-80	-70	-73	-93	-100			-91	-57	-45	-87	-100		-80	-70	-73	-93	-100		-91	-57	-45	-87	-100
11.1	12	-80	-70	-73	-93	-100			-91	-57	-45	-87	-100		-80	-70	-73	-93	-100		-91	-57	-45	-87	-100
11.1	12	-80	-70	-73	-93	-100			-91	-57	-45	-87	-100		-80	-70	-73	-93	-100		-91	-57	-45	-87	-100
11.1	12	-80	-70	-73	-93	-100			-91	-57	-45	-87	-100		-80	-70	-73	-93	-100		-91	-57	-45	-87	-100
11.1	12	-80	-70	-73	-93	-100			-91	-57	-45	-87	-100		-80	-70	-73	-93	-100		-91	-57	-45	-87	-100
11.1	12	-80	-70	-73	-93	-100			-91	-57	-45	-87	-100		-80	-70	-73	-93	-100		-91	-57	-45	-87	-100
11.1	12	-80	-70	-73	-93	-100			-91	-57	-45	-86	-100		-80	-70	-73	-93	-100		-91	-57	-45	-86	-100
11.1	12	-80	-70	-73	-93	-100			-91	-57	-45	-86	-100		-80	-70	-73	-93	-100		-91	-57	-45	-86	-100
11.1	12	-80	-70	-73	-93	-100			-91	-57	-45	-86	-100		-80	-70	-73	-93	-100		-91	-57	-45	-86	-100
11.1	12	-80	-70	-73	-93	-100			-91	-57	-45	-86	-100		-80	-70	-73	-93	-100		-91	-57	-45	-86	-100
11.1	12	-80	-70	-73	-93	-100			-91	-57	-45	-86	-100		-80	-70	-73	-93	-100		-91	-57	-45	-86	-100
11.1	12	-80	-70	-73	-93	-100			-91	-57	-45	-86	-100		-80	-70	-73	-93	-100		-91	-57	-45	-86	-100
11.1	12	-80	-70	-73	-93	-100			-91	-57	-45	-86	-100		-80	-70	-73	-93	-100		-91	-57	-45	-86	-100
11.1	12	-80	-70	-74	-93	-100			-91	-57	-45	-86	-100		-80	-70	-74	-93	-100		-91	-57	-45	-86	-100
11.1	12	-80	-70	-74	-93	-100			-91	-57	-45	-86	-100		-80	-70	-74	-93	-100		-91	-57	-45	-86	-100
11.1	12	-80	-70	-74	-93	-100			-91	-57	-45	-86	-100		-80	-70	-74	-93	-100		-91	-57	-45	-86	-100
11.1	12	-80	-70	-74	-93	-100			-91	-57	-45	-86	-100		-80	-70	-74	-93	-100		-91	-57	-45	-86	-100
11.1	12	-80	-70	-74	-93	-100			-91	-59	-46	-86	-100		-80	-70	-74	-93	-100		-91	-59	-46	-86	-100
11.1	12	-80	-70	-74	-93	-100			-91	-59	-46	-86	-100		-80	-70	-74	-93	-100		-91	-59	-46	-86	-100
11.1	12	-80	-70	-74	-93	-100			-91	-59	-46	-86	-100		-80	-70	-74	-93	-100		-91	-59	-46	-86	-100
11.1	12	-87	-70	-75	-93	-100			-60	-59	-46	-88	-90		-87	-70	-75	-93	-100		-84.4521	-59	-46	-88	-90
11.1	12	-87	-70	-75	-93	-100			-60	-59	-46	-88	-90		-87	-70	-75	-93	-100		-84.4521	-59	-46	-88	-90
11.1	12	-87	-70	-75	-93	-100			-60	-59	-46	-88	-90		-87	-70	-75	-93	-100		-84.4521	-59	-46	-88	-90
11.1	12	-87	-70	-75	-93	-100			-60	-59	-46	-88	-90		-87	-70	-75	-93	-100		-84.4521	-59	-46	-88	-90
11.1	12	-87	-70	-75	-93	-100			-65	-62	-45	-81	-100		-87	-70	-75	-93	-100		-65	-57.4559	-45	-81	-100
11.1	12	-87	-70	-75	-93	-100			-65	-62	-45	-81	-100		-87	-70	-75	-93	-100		-65	-57.4559	-45	-81	-100
11.1	12	-87	-70	-75	-93	-100			-65	-62	-45	-81	-100		-87	-70	-75	-93	-100		-65	-57.4559	-45	-81	-100
11.1	12	-87	-69	-74	-93	-100			-65	-62	-45	-81	-100		-87	-69	-74	-93	-100		-65	-57.4559	-45	-81	-100
11.1	12	-87	-69	-74	-93	-100			-65	-62	-45	-81	-100		-87	-69	-74	-93	-100		-65	-57.4559	-45	-81	-100
11.1	12	-87	-69	-74	-93	-100			-65	-62	-45	-81	-100		-87	-69	-74	-93	-100		-65	-57.4559	-45	-81	-100
11.1	12	-87	-69	-74	-91	-100			-65	-62	-45	-81	-100		-87	-69	-74	-91	-100		-65	-57.4559	-45	-81	-100
11.1	12	-87	-69	-74	-91	-100			-93	-62	-45	-86	-100		-87	-69	-74	-91	-100		-93	-57.4559	-45	-86	-100
11.1	12	-87	-69	-74	-91	-100			-93	-62	-45	-86	-100		-87	-69	-74	-91	-100		-93	-57.4559	-45	-86	-100
11.1	12	-87	-69	-74	-91	-100			-93	-62	-45	-86	-100		-87	-69	-74	-91	-100		-93	-57.4559	-45	-86	-100
11.1	12	-87	-69	-75	-91	-100			-93	-62	-45	-86	-100		-87	-69	-75	-91	-100		-93	-57.4559	-45	-86	-100
11.1	12	-87	-69	-75	-91	-100			-93	-62	-45	-86	-100		-87	-69	-75	-91	-100		-93	-57.4559	-45	-86	-100
11.1	12	-87	-69	-75	-57	-100			-93	-62	-45	-86	-100		-87	-69	-75	-90.4453	-100		-93	-57.4559	-45	-86	-100
11.1	12	-87	-69	-75	-57	-100			-93	-62	-45	-86	-100		-87	-69	-75	-90.4453	-100		-93	-57.4559	-45	-86	-100
11.1	12	-87	-69	-75	-57	-100			-93	-58	-46	-84	-100		-87	-69	-75	-90.4453	-100		-93	-58	-46	-84	-100
11.1	12	-87	-69	-75	-57	-100			-93	-58	-46	-84	-100		-87	-69	-75	-90.4453	-100		-93	-58	-46	-84	-100
11.1	12	-87	-69	-75	-57	-100			-93	-58	-46	-84	-100		-87	-69	-75	-90.4453	-100		-93	-58	-46	-84	-100
11.1	12	-87	-69	-75	-57	-100			-65	-58	-46	-84	-100		-87	-69	-75	-90.4453	-100		-65	-58	-46	-84	-100
11.1	12	-87	-69	-75	-57	-100			-65	-58	-46	-84	-100		-87	-69	-75	-90.4453	-100		-65	-58	-46	-84	-100
11.1	12	-87	-69	-75	-57	-100			-65	-58	-46	-84	-100		-87	-69	-75	-90.4453	-100		-65	-58	-46	-84	-100
11.1	12	-87	-69	-75	-57	-100			-65	-58	-46	-84	-100		-87	-69	-75	-90.4453	-100		-65	-58	-46	-84	-100
11.1	12	-87	-69	-75	-57	-100			-68	-57	-46	-87	-100		-87	-69	-75	-90.4453	-100		-68	-57	-46	-87	-100
11.1	12	-87	-69	-75	-57	-100			-68	-57	-46	-87	-100		-87	-69	-75	-90.4453	-100		-68	-57	-46	-87	-100
11.1	12	-87	-69	-75	-57	-100			-68	-57	-46	-87	-100		-87	-69	-75	-90.4453	-100		-68	-57	-46	-87	-100
11.1	12	-87	-69	-75	-57	-100			-68	-57	-46	-87	-100		-87	-69	-75	-90.4453	-100		-68	-57	-46	-87	-100
11.1	12	-87	-69	-75	-89	-100			-68	-57	-46	-87	-100		-87	-69	-75	-89	-100		-68	-57	-46	-87	-100
11.1	12	-87	-69	-75	-89	-100			-68	-57	-46	-87	-100		-87	-69	-75	-89	-100		-68	-57	-46	-87	-100
11.1	12	-87	-69	-75	-89	-100			-68	-57	-46	-87	-100		-87	-69	-75	-89	-100		-68	-57	-46	-87	-100
11.1	12	-87	-69	-75	-89	-100			-68	-57	-46	-87	-100		-87	-69	-75	-89	-100		-68	-57	-46	-87	-100
11.1	12	-87	-69	-75	-89	-100			-66	-57	-44	-82	-100		-87	-69	-75	-89	-100		-66	-57	-44	-82	-100
11.1	12	-87	-69	-75	-89	-100			-66	-57	-44	-82	-100		-87	-69	-75	-89	-100		-66	-57	-44	-82	-100
11.1	12	-87	-68	-75	-93	-100			-66	-57	-44	-82	-100		-87	-68	-75	-93	-100		-66	-57	-44	-82	-100
11.1	12	-87	-68	-75	-93	-100			-66	-57	-44	-82	-100		-87	-68	-75	-93	-100		-66	-57	-44	-82	-100
11.1	12	-87	-68	-75	-93	-100			-66	-57	-44	-82	-100		-87	-68	-75	-93	-100		-66	-57	-44	-82	-100
11.1	12	-87	-68	-75	-93	-100			-66	-57	-44	-82	-100		-87	-68	-75	-93	-100		-66	-57	-44	-82	-100
11.1	12	-87	-68	-75	-93	-100			-66	-57	-45	-82	-100		-87	-68	-75	-93	-100		-66	-57	-45	-82	-100
11.1	12	-87	-68	-75	-93	-100			-66	-57	-45	-82	-100		-87	-68	-75	-93	-100		-66	-57	-45	-82	-100
11.1	12	-87	-68	-75	-93	-100			-66	-57	-45	-82	-100		-87	-68	-75	-93	-100		-66	-57	-45	-82	-100
11.1	12	-87	-68	-75	-93	-100			-66	-57	-45	-82	-100		-87	-68	-75	-93	-100		-66	-57	-45	-82	-100
11.1	12	-87	-68	-75	-93	-100			-66	-57	-45	-82	-100		-87	-68	-75	-93	-100		-66	-57	-45	-82	-100
11.1	12	-87	-68	-75	-93	-100			-66	-57	-45	-82	-100		-87	-68	-75	-93	-100		-66	-57	-45	-82	-100
11.1	12	-89	-68	-57	-93	-100			-66	-57	-45	-82	-100		-89	-68	-73.9037	-93	-100		-66	-57	-45	-82	-100
11.1	12	-89	-68	-57	-93	-100			-92	-58	-46	-82	-100		-89	-68	-73.9037	-93	-100		-92	-58	-46	-82	-100
11.1	12	-89	-68	-57	-93	-100			-92	-58	-46	-82	-100		-89	-68	-73.9037	-93	-100		-92	-58	-46	-82	-100
11.1	12	-89	-68	-57	-93	-100			-92	-58	-46	-82	-100		-89	-68	-73.9037	-93	-100		-92	-58	-46	-82	-100
11.1	12	-89	-68	-57	-93	-100			-92	-58	-46	-82	-100		-89	-68	-73.9037	-93	-100		-92	-58	-46	-82	-100
11.1	12	-89	-68	-57	-93	-100			-92	-58	-46	-82	-100		-89	-68	-73.9037	-93	-100		-92	-58	-46	-82	-100
11.1	12	-89	-68	-57	-93	-100			-92	-58	-46	-82	-100		-89	-68	-73.9037	-93	-100		-92	-58	-46	-82	-100
11.1	12	-89	-68	-57	-93	-100			-92	-58	-46	-82	-100		-89	-68	-73.9037	-93	-100		-92	-58	-46	-82	-100
11.1	12	-89	-68	-57	-93	-100			-92	-60	-46	-82	-100		-89	-68	-73.9037	-93	-100		-92	-60	-46	-82	-100
11.1	12	-89	-68	-57	-93	-100			-92	-60	-46	-82	-100		-89	-68	-73.9037	-93	-100		-92	-60	-46	-82	-100
11.1	12	-89	-68	-57	-93	-100			-92	-60	-46	-82	-100		-89	-68	-73.9037	-93	-100		-92	-60	-46	-82	-100
11.1	12	-91	-68	-73	-93	-100			-92	-60	-46	-82	-100		-83.1399	-68	-73	-93	-100		-92	-60	-46	-82	-100
11.1	12	-91	-68	-73	-93	-100			-92	-60	-46	-82	-100		-83.1399	-68	-73	-93	-100		-92	-60	-46	-82	-100
11.1	12	-91	-68	-73	-93	-100			-92	-60	-46	-82	-100		-83.1399	-68	-73	-93	-100		-92	-60	-46	-82	-100
11.1	12	-91	-68	-73	-88	-100			-92	-60	-46	-82	-100		-83.1399	-68	-73	-88	-100		-92	-60	-46	-82	-100
11.1	12	-91	-68	-73	-88	-100			-92	-58	-47	-82	-100		-83.1399	-68	-73	-88	-100		-92	-58	-47	-82	-100
11.1	12	-91	-68	-73	-88	-100			-92	-58	-47	-82	-100		-83.1399	-68	-73	-88	-100		-92	-58	-47	-82	-100
11.1	12	-91	-68	-73	-88	-100			-92	-58	-47	-82	-100		-83.1399	-68	-73	-88	-100		-92	-58	-47	-82	-100
11.1	12	-86	-68	-73	-88	-100			-92	-58	-47	-82	-100		-86	-68	-73	-88	-100		-92	-58	-47	-82	-100
11.1	12	-86	-68	-73	-88	-100			-92	-58	-47	-82	-100		-86	-68	-73	-88	-100		-92	-58	-47	-82	-100
11.1	12	-86	-68	-73	-88	-100			-92	-58	-47	-92	-100		-86	-68	-73	-88	-100		-92	-58	-47	-92	-100
11.1	12	-86	-70	-73	-88	-100			-92	-58	-47	-92	-100		-86	-70	-73	-88	-100		-92	-58	-47	-92	-100
11.1	12	-86	-70	-73	-88	-100			-92	-58	-45	-90	-100		-86	-70	-73	-88	-100		-92	-58	-45	-90	-100
11.1	12	-86	-70	-73	-88	-100			-92	-58	-45	-90	-100		-86	-70	-73	-88	-100		-92	-58	-45	-90	-100
11.1	12	-86	-70	-73	-88	-100			-92	-58	-45	-90	-100		-86	-70	-73	-88	-100		-92	-58	-45	-90	-100
11.1	12	-81	-70	-72	-88	-100			-92	-58	-45	-90	-100		-81	-70	-72	-88	-100		-92	-58	-45	-90	-100
11.1	12	-81	-70	-72	-88	-100			-92	-58	-45	-90	-100		-81	-70	-72	-88	-100		-92	-58	-45	-90	-100
11.1	12	-81	-70	-72	-88	-100			-92	-58	-45	-90	-100		-81	-70	-72	-88	-100		-92	-58	-45	-90	-100
11.1	12	-81	-70	-72	-91	-100			-92	-58	-45	-90	-100		-81	-70	-72	-91	-100		-92	-58	-45	-90	-100
11.1	12	-81	-70	-72	-91	-100			-92	-59	-46	-92	-100		-81	-70	-72	-91	-100		-92	-59	-46	-92	-100
11.1	12	-81	-70	-72	-91	-100			-92	-59	-46	-92	-100		-81	-70	-72	-91	-100		-92	-59	-46	-92	-100
11.1	12	-81	-70	-72	-91	-100			-92	-59	-46	-92	-100		-81	-70	-72	-91	-100		-92	-59	-46	-92	-100
11.1	12	-81	-70	-74	-91	-100			-92	-59	-46	-92	-100		-81	-70	-74	-91	-100		-92	-59	-46	-92	-100
11.1	12	-81	-70	-74	-91	-100			-92	-59	-46	-92	-100		-81	-70	-74	-91	-100		-92	-59	-46	-92	-100
11.1	12	-81	-61	-74	-91	-100			-92	-59	-46	-92	-100		-81	-69.6528	-74	-91	-100		-92	-59	-46	-92	-100
11.1	12	-81	-61	-74	-91	-100			-92	-59	-46	-92	-100		-81	-69.6528	-74	-91	-100		-92	-59	-46	-92	-100
11.1	12	-81	-61	-74	-91	-100			-92	-59	-46	-92	-100		-81	-69.6528	-74	-91	-100		-92	-59	-46	-92	-100
11.1	12	-81	-61	-74	-91	-100			-92	-59	-46	-92	-100		-81	-69.6528	-74	-91	-100		-92	-59	-46	-92	-100
11.1	12	-81	-61	-74	-91	-100			-92	-59	-46	-92	-100		-81	-69.6528	-74	-91	-100		-92	-59	-46	-92	-100
11.1	12	-81	-61	-74	-91	-100			-92	-59	-46	-92	-100		-81	-69.6528	-74	-91	-100		-92	-59	-46	-92	-100
11.1	12	-81	-71	-74	-86	-100			-92	-59	-46	-92	-100		-81	-71	-74	-86	-100		-92	-59	-46	-92	-100
11.1	12	-81	-71	-74	-86	-100			-92	-59	-46	-92	-100		-81	-71	-74	-86	-100		-92	-59	-46	-92	-100
11.1	12	-81	-71	-74	-86	-100			-92	-57	-43	-87	-100		-81	-71	-74	-86	-100		-92	-57	-43	-87	-100
11.1	12	-81	-71	-74	-86	-100			-91	-57	-43	-87	-100		-81	-71	-74	-86	-100		-91	-57	-43	-87	-100
11.1	12	-81	-71	-74	-86	-100			-91	-57	-43	-87	-100		-81	-71	-74	-86	-100		-91	-57	-43	-87	-100
11.1	12	-81	-71	-74	-86	-100			-91	-57	-43	-87	-100		-81	-71	-74	-86	-100		-91	-57	-43	-87	-100
11.1	12	-81	-71	-74	-86	-100			-91	-57	-43	-87	-100		-81	-71	-74	-86	-100		-91	-57	-43	-87	-100
11.1	12	-81	-71	-74	-86	-100			-91	-57	-43	-87	-100		-81	-71	-74	-86	-100		-91	-57	-43	-87	-100
11.1	12	-81	-71	-74	-86	-100			-91	-57	-43	-87	-100		-81	-71	-74	-86	-100		-91	-57	-43	-87	-100
11.1	12	-81	-71	-74	-86	-100			-91	-57	-43	-87	-100		-81	-71	-74	-86	-100		-91	-57	-43	-87	-100
11.1	12	-81	-71	-74	-86	-100			-89	-57	-43	-87	-100		-81	-71	-74	-86	-100		-89	-57	-43	-87	-100
11.1	12	-81	-71	-74	-86	-100			-89	-57	-43	-87	-100		-81	-71	-74	-86	-100		-89	-57	-43	-87	-100
11.1	12	-81	-71	-74	-86	-100			-89	-57	-43	-87	-100		-81	-71	-74	-86	-100		-89	-57	-43	-87	-100
11.1	12	-79	-69	-73	-86	-100			-89	-57	-43	-87	-100		-79	-69	-73	-86	-100		-89	-57	-43	-87	-100
11.1	12	-79	-69	-73	-86	-100			-89	-57	-43	-87	-100		-79	-69	-73	-86	-100		-89	-57	-43	-87	-100
11.1	12	-79	-69	-73	-86	-100			-89	-57	-43	-87	-100		-79	-69	-73	-86	-100		-89	-57	-43	-87	-100
11.1	12	-79	-69	-73	-86	-100			-89	-56	-46	-87	-100		-79	-69	-73	-86	-100		-89	-56	-46	-87	-100
11.1	12	-79	-69	-73	-86	-100			-89	-56	-46	-87	-100		-79	-69	-73	-86	-100		-89	-56	-46	-87	-100
11.1	12	-79	-69	-73	-86	-100			-89	-56	-46	-87	-100		-79	-69	-73	-86	-100		-89	-56	-46	-87	-100
11.1	12	-79	-69	-73	-86	-100			-89	-56	-46	-87	-100		-79	-69	-73	-86	-100		-89	-56	-46	-87	-100
11.1	12	-79	-69	-73	-86	-100			-89	-56	-46	-87	-100		-79	-69	-73	-86	-100		-89	-56	-46	-87	-100
11.1	12	-79	-69	-73	-86	-100			-89	-56	-46	-87	-100		-79	-69	-73	-86	-100		-89	-56	-46	-87	-100
11.1	10.8	-85	-73	-72	-92	-100	9.6	3.3	-89	-56	-46	-87	-100		-85	-73	-67.4532	-92	-100		-89	-56	-46	-87	-100
11.1	10.8	-85	-73	-72	-92	-100			-89	-56	-46	-87	-100		-85	-73	-67.4532	-92	-100		-89	-56	-46	-87	-100
11.1	10.8	-85	-73	-72	-92	-100			-89	-56	-46	-88	-100		-85	-73	-67.4532	-92	-100		-89	-56	-46	-88	-100
11.1	10.8	-85	-73	-72	-92	-100			-89	-56	-46	-88	-100		-85	-73	-67.4532	-92	-100		-89	-56	-46	-88	-100
11.1	10.8	-85	-73	-72	-92	-100			-89	-56	-46	-88	-100		-85	-73	-67.4532	-92	-100		-89	-56	-46	-88	-100
11.1	10.8	-85	-72	-72	-91	-100			-66	-56	-46	-88	-100		-85	-72	-67.4532	-91	-100		-89.1884	-56	-46	-88	-100
11.1	10.8	-85	-72	-72	-91	-100			-66	-56	-46	-88	-100		-85	-72	-67.4532	-91	-100		-89.1884	-56	-46	-88	-100
11.1	10.8	-85	-72	-72	-91	-100			-66	-56	-46	-88	-100		-85	-72	-67.4532	-91	-100		-89.1884	-56	-46	-88	-100
11.1	10.8	-85	-72	-72	-91	-100			-66	-56	-46	-88	-100		-85	-72	-67.4532	-91	-100		-89.1884	-56	-46	-88	-100
11.1	10.8	-85	-72	-72	-91	-100			-91	-56	-53	-84	-100		-85	-72	-67.4532	-91	-100		-91	-56	-53	-84	-100
11.1	10.8	-85	-72	-72	-91	-100			-91	-56	-53	-84	-100		-85	-72	-67.4532	-91	-100		-91	-56	-53	-84	-100
11.1	10.8	-84	-93	-68	-90	-100			-91	-56	-53	-84	-100		-84	-71.4622	-68	-90	-100		-91	-56	-53	-84	-100
11.1	10.8	-84	-93	-68	-90	-100			-91	-56	-53	-84	-100		-84	-71.4622	-68	-90	-100		-91	-56	-53	-84	-100
11.1	10.8	-84	-93	-68	-90	-100			-91	-56	-53	-84	-100		-84	-71.4622	-68	-90	-100		-91	-56	-53	-84	-100
11.1	10.8	-84	-93	-68	-90	-100			-91	-56	-53	-84	-100		-84	-71.4622	-68	-90	-100		-91	-56	-53	-84	-100
11.1	10.8	-84	-93	-68	-90	-100			-91	-56	-53	-84	-100		-84	-71.4622	-68	-90	-100		-91	-56	-53	-84	-100
11.1	10.8	-84	-93	-68	-90	-100			-91	-66	-46	-84	-100		-84	-71.4622	-68	-90	-100		-91	-66	-46	-84	-100
11.1	10.8	-84	-93	-68	-90	-100			-91	-66	-46	-84	-100		-84	-71.4622	-68	-90	-100		-91	-66	-46	-84	-100
11.1	10.8	-85	-93	-68	-92	-100			-91	-66	-46	-84	-100		-85	-71.4622	-68	-92	-100		-91	-66	-46	-84	-100
11.1	10.8	-85	-93	-68	-92	-100			-91	-66	-46	-84	-100		-85	-71.4622	-68	-92	-100		-91	-66	-46	-84	-100
11.1	10.8	-85	-93	-68	-92	-100			-91	-66	-46	-84	-100		-85	-71.4622	-68	-92	-100		-91	-66	-46	-84	-100
11.1	10.8	-85	-93	-68	-92	-100			-91	-66	-46	-84	-100		-85	-71.4622	-68	-92	-100		-91	-66	-46	-84	-100
11.1	10.8	-85	-93	-68	-92	-100			-91	-66	-46	-84	-100		-85	-71.4622	-68	-92	-100		-91	-66	-46	-84	-100
11.1	10.8	-85	-93	-68	-92	-100			-92	-56	-43	-86	-100		-85	-71.4622	-68	-92	-100		-92	-56	-43	-86	-100
11.1	10.8	-85	-93	-68	-92	-100			-92	-56	-43	-86	-100		-85	-71.4622	-68	-92	-100		-92	-56	-43	-86	-100
11.1	10.8	-84	-93	-67	-92	-100			-92	-56	-43	-86	-100		-84	-71.4622	-67	-92	-100		-92	-56	-43	-86	-100
11.1	10.8	-84	-93	-67	-92	-100			-92	-56	-43	-86	-100		-84	-71.4622	-67	-92	-100		-92	-56	-43	-86	-100
11.1	10.8	-84	-93	-67	-92	-100			-92	-56	-43	-86	-100		-84	-71.4622	-67	-92	-100		-92	-56	-43	-86	-100
11.1	10.8	-84	-93	-67	-92	-100			-92	-56	-43	-86	-100		-84	-71.4622	-67	-92	-100		-92	-56	-43	-86	-100
11.1	10.8	-84	-93	-67	-92	-100			-92	-56	-43	-86	-100		-84	-71.4622	-67	-92	-100		-92	-56	-43	-86	-100
11.1	10.8	-84	-93	-67	-92	-100			-92	-61	-49	-86	-100		-84	-71.4622	-67	-92	-100		-92	-61	-49	-86	-100
11.1	10.8	-84	-93	-67	-92	-100			-92	-61	-49	-86	-100		-84	-71.4622	-67	-92	-100		-92	-61	-49	-86	-100
11.1	10.8	-83	-93	-68	-92	-100			-92	-61	-49	-86	-100		-83	-71.4622	-68	-92	-100		-92	-61	-49	-86	-100
11.1	10.8	-83	-93	-68	-92	-100			-92	-61	-49	-86	-100		-83	-71.4622	-68	-92	-100		-92	-61	-49	-86	-100
11.1	10.8	-83	-93	-68	-92	-100			-92	-61	-49	-86	-100		-83	-71.4622	-68	-92	-100		-92	-61	-49	-86	-100
11.1	10.8	-83	-93	-68	-92	-100			-92	-61	-49	-86	-100		-83	-71.4622	-68	-92	-100		-92	-61	-49	-86	-100
11.1	10.8	-83	-93	-68	-92	-100			-92	-61	-49	-86	-100		-83	-71.4622	-68	-92	-100		-92	-61	-49	-86	-100
11.1	10.8	-83	-93	-68	-92	-100			-92	-61	-49	-86	-100		-83	-71.4622	-68	-92	-100		-92	-61	-49	-86	-100
11.1	10.8	-83	-93	-68	-92	-100			-86	-61	-45	-86	-100		-83	-71.4622	-68	-92	-100		-86	-61	-45	-86	-100
11.1	10.8	-83	-93	-68	-92	-100			-86	-61	-45	-86	-100		-83	-71.4622	-68	-92	-100		-86	-61	-45	-86	-100
11.1	10.8	-83	-93	-68	-92	-100			-86	-61	-45	-86	-100		-83	-71.4622	-68	-92	-100		-86	-61	-45	-86	-100
11.1	10.8	-83	-93	-68	-92	-100			-86	-61	-45	-86	-100		-83	-71.4622	-68	-92	-100		-86	-61	-45	-86	-100
11.1	10.8	-83	-72	-68	-92	-100			-86	-61	-45	-86	-100		-83	-72	-68	-92	-100		-86	-61	-45	-86	-100
11.1	10.8	-83	-72	-68	-92	-100			-86	-61	-45	-86	-100		-83	-72	-68	-92	-100		-86	-61	-45	-86	-100
11.1	10.8	-83	-72	-68	-92	-100			-89	-61	-45	-86	-100		-83	-72	-68	-92	-100		-89	-61	-45	-86	-100
11.1	10.8	-83	-72	-68	-92	-100			-89	-61	-45	-86	-100		-83	-72	-68	-92	-100		-89	-61	-45	-86	-100
11.1	10.8	-83	-72	-67	-92	-100			-89	-61	-45	-86	-100		-83	-72	-67	-92	-100		-89	-61	-45	-86	-100
11.1	10.8	-83	-72	-67	-92	-100			-89	-61	-45	-86	-100		-83	-72	-67	-92	-100		-89	-61	-45	-86	-100
11.1	10.8	-83	-72	-67	-92	-100			-89	-61	-45	-86	-100		-83	-72	-67	-92	-100		-89	-61	-45	-86	-100
11.1	10.8	-83	-72	-67	-69	-100			-89	-61	-45	-86	-100		-83	-72	-67	-69	-100		-89	-61	-45	-86	-100
11.1	10.8	-83	-72	-67	-69	-100			-89	-61	-45	-86	-100		-83	-72	-67	-69	-100		-89	-61	-45	-86	-100
11.1	10.8	-83	-72	-67	-69	-100			-89	-61	-45	-89	-100		-83	-72	-67	-69	-100		-89	-61	-45	-89	-100
11.1	10.8	-83	-72	-67	-69	-100			-89	-61	-45	-89	-100		-83	-72	-67	-69	-100		-89	-61	-45	-89	-100
11.1	10.8	-83	-72	-67	-71	-100			-89	-61	-45	-89	-100		-83	-72	-67	-71	-100		-89	-61	-45	-89	-100
11.1	10.8	-83	-72	-67	-71	-100			-89	-61	-45	-89	-100		-83	-72	-67	-71	-100		-89	-61	-45	-89	-100
11.1	10.8	-83	-72	-67	-71	-100			-89	-61	-45	-89	-100		-83	-72	-67	-71	-100		-89	-61	-45	-89	-100
11.1	10.8	-83	-72	-67	-71	-100			-89	-61	-45	-89	-100		-83	-72	-67	-71	-100		-89	-61	-45	-89	-100
11.1	10.8	-83	-72	-67	-71	-100			-89	-61	-45	-89	-100		-83	-72	-67	-71	-100		-89	-61	-45	-89	-100
11.1	10.8	-83	-72	-67	-71	-100			-89	-61	-45	-89	-100		-83	-72	-67	-71	-100		-89	-61	-45	-89	-100
11.1	10.8	-83	-72	-67	-71	-100			-89	-61	-45	-89	-100		-83	-72	-67	-71	-100		-89	-61	-45	-89	-100
11.1	10.8	-83	-72	-67	-71	-100			-89	-80	-45	-89	-100		-83	-72	-67	-71	-100		-89	-80	-45	-89	-100
11.1	10.8	-81	-72	-67	-69	-100			-89	-80	-45	-89	-100		-84.1849	-72	-67	-69	-100		-89	-80	-45	-89	-100
11.1	10.8	-81	-72	-67	-69	-100			-89	-80	-45	-89	-100		-84.1849	-72	-67	-69	-100		-89	-80	-45	-89	-100
11.1	10.8	-81	-72	-67	-69	-100			-89	-80	-45	-89	-100		-84.1849	-72	-67	-69	-100		-89	-80	-45	-89	-100
11.1	10.8	-81	-72	-67	-69	-100			-89	-80	-45	-89	-100		-84.1849	-72	-67	-69	-100		-89	-80	-45	-89	-100
11.1	10.8	-81	-72	-67	-69	-100			-89	-93	-45	-89	-100		-84.1849	-72	-67	-69	-100		-89	-61.2741	-45	-89	-100
11.1	10.8	-81	-72	-67	-69	-100			-89	-93	-45	-89	-100		-84.1849	-72	-67	-69	-100		-89	-61.2741	-45	-89	-100
11.1	10.8	-81	-72	-67	-69	-100			-89	-93	-45	-89	-100		-84.1849	-72	-67	-69	-100		-89	-61.2741	-45	-89	-100
11.1	10.8	-81	-72	-67	-69	-100			-89	-93	-45	-89	-100		-84.1849	-72	-67	-69	-100		-89	-61.2741	-45	-89	-100
11.1	10.8	-81	-72	-67	-69	-100			-89	-93	-45	-89	-100		-84.1849	-72	-67	-69	-100		-89	-61.2741	-45	-89	-100
11.1	10.8	-81	-72	-67	-69	-100			-89	-93	-62	-89	-100		-84.1849	-72	-67	-69	-100		-89	-61.2741	-44.9699	-89	-100
11.1	10.8	-81	-72	-67	-69	-100			-89	-93	-62	-89	-100		-84.1849	-72	-67	-69	-100		-89	-61.2741	-44.9699	-89	-100
11.1	10.8	-81	-72	-67	-69	-100			-89	-66	-43	-89	-100		-84.1849	-72	-67	-69	-100		-89	-66	-43	-89	-100
11.1	10.8	-81	-72	-67	-69	-100			-89	-66	-43	-89	-100		-84.1849	-72	-67	-69	-100		-89	-66	-43	-89	-100
11.1	10.8	-81	-72	-67	-69	-100			-89	-66	-43	-89	-100		-84.1849	-72	-67	-69	-100		-89	-66	-43	-89	-100
11.1	10.8	-81	-72	-67	-69	-100			-79	-66	-43	-89	-100		-84.1849	-72	-67	-69	-100		-79	-66	-43	-89	-100
11.1	10.8	-81	-72	-67	-69	-100			-79	-66	-43	-89	-100		-84.1849	-72	-67	-69	-100		-79	-66	-43	-89	-100
11.1	10.8	-81	-72	-67	-69	-100			-79	-66	-43	-89	-100		-84.1849	-72	-67	-69	-100		-79	-66	-43	-89	-100
11.1	10.8	-81	-72	-67	-69	-100			-79	-66	-43	-89	-100		-84.1849	-72	-67	-69	-100		-79	-66	-43	-89	-100
11.1	10.8	-81	-72	-67	-69	-100			-79	-66	-43	-89	-100		-84.1849	-72	-67	-69	-100		-79	-66	-43	-89	-100
11.1	10.8	-81	-72	-67	-69	-100			-79	-66	-43	-89	-100		-84.1849	-72	-67	-69	-100		-79	-66	-43	-89	-100
11.1	10.8	-84	-73	-68	-69	-100			-79	-66	-43	-89	-100		-84	-73	-68	-69	-100		-79	-66	-43	-89	-100
11.1	10.8	-84	-73	-68	-69	-100			-72	-64	-45	-89	-100		-84	-73	-68	-69	-100		-89.1884	-64	-45	-89	-100
11.1	10.8	-84	-73	-68	-69	-100			-72	-64	-45	-89	-100		-84	-73	-68	-69	-100		-89.1884	-64	-45	-89	-100
11.1	10.8	-84	-73	-68	-69	-100			-72	-64	-45	-89	-100		-84	-73	-68	-69	-100		-89.1884	-64	-45	-89	-100
11.1	10.8	-84	-73	-68	-69	-100			-72	-64	-45	-62	-100		-84	-73	-68	-69	-100		-89.1884	-64	-45	-85.9103	-100
11.1	10.8	-84	-73	-68	-69	-100			-72	-64	-45	-62	-100		-84	-73	-68	-69	-100		-89.1884	-64	-45	-85.9103	-100
11.1	10.8	-84	-73	-68	-69	-100			-72	-64	-45	-62	-100		-84	-73	-68	-69	-100		-89.1884	-64	-45	-85.9103	-100
11.1	10.8	-84	-73	-68	-68	-100			-72	-64	-45	-62	-100		-84	-73	-68	-68	-100		-89.1884	-64	-45	-85.9103	-100
11.1	10.8	-84	-73	-68	-68	-100			-72	-64	-45	-62	-100		-84	-73	-68	-68	-100		-89.1884	-64	-45	-85.9103	-100
11.1	10.8	-84	-73	-68	-68	-100			-92	-64	-45	-80	-100		-84	-73	-68	-68	-100		-92	-64	-45	-80	-100
11.1	10.8	-84	-73	-68	-68	-100			-92	-64	-45	-80	-100		-84	-73	-68	-68	-100		-92	-64	-45	-80	-100
11.1	10.8	-84	-73	-68	-68	-100			-92	-64	-45	-80	-100		-84	-73	-68	-68	-100		-92	-64	-45	-80	-100
11.1	10.8	-84	-73	-68	-68	-100			-92	-64	-45	-80	-100		-84	-73	-68	-68	-100		-92	-64	-45	-80	-100
11.1	10.8	-84	-73	-68	-68	-100			-92	-64	-45	-80	-100		-84	-73	-68	-68	-100		-92	-64	-45	-80	-100
11.1	10.8	-84	-72	-68	-70	-100			-92	-64	-45	-80	-100		-84	-72	-68	-70	-100		-92	-64	-45	-80	-100
11.1	10.8	-84	-72	-68	-70	-100			-92	-64	-45	-80	-100		-84	-72	-68	-70	-100		-92	-64	-45	-80	-100
11.1	10.8	-84	-72	-68	-70	-100			-92	-64	-45	-80	-100		-84	-72	-68	-70	-100		-92	-64	-45	-80	-100
11.1	10.8	-84	-72	-68	-70	-100			-90	-61	-43	-85	-100		-84	-72	-68	-70	-100		-90	-61	-43	-85	-100
11.1	10.8	-84	-72	-68	-70	-100			-90	-61	-43	-85	-100		-84	-72	-68	-70	-100		-90	-61	-43	-85	-100
11.1	10.8	-84	-72	-68	-70	-100			-90	-61	-43	-85	-100		-84	-72	-68	-70	-100		-90	-61	-43	-85	-100
11.1	10.8	-84	-72	-68	-70	-100			-90	-61	-43	-85	-100		-84	-72	-68	-70	-100		-90	-61	-43	-85	-100
11.1	10.8	-84	-70	-67	-67	-100			-90	-61	-43	-85	-100		-84	-70	-67	-67	-100		-90	-61	-43	-85	-100
11.1	10.8	-84	-70	-67	-67	-100			-90	-61	-43	-85	-100		-84	-70	-67	-67	-100		-90	-61	-43	-85	-100
11.1	10.8	-84	-70	-67	-67	-100			-90	-59	-43	-85	-100		-84	-70	-67	-67	-100		-90	-59	-43	-85	-100
11.1	10.8	-84	-70	-67	-67	-100			-90	-59	-43	-85	-100		-84	-70	-67	-67	-100		-90	-59	-43	-85	-100
11.1	10.8	-84	-70	-67	-67	-100			-90	-59	-43	-85	-100		-84	-70	-67	-67	-100		-90	-59	-43	-85	-100
11.1	10.8	-84	-70	-67	-67	-100			-90	-59	-43	-85	-100		-84	-70	-67	-67	-100		-90	-59	-43	-85	-100
11.1	10.8	-84	-70	-67	-67	-100			-90	-59	-43	-85	-100		-84	-70	-67	-67	-100		-90	-59	-43	-85	-100
11.1	10.8	-84	-70	-67	-67	-100			-90	-59	-43	-85	-100		-84	-70	-67	-67	-100		-90	-59	-43	-85	-100
11.1	10.8	-84	-70	-67	-67	-100			-90	-59	-43	-85	-100		-84	-70	-67	-67	-100		-90	-59	-43	-85	-100
11.1	10.8	-84	-70	-67	-67	-100			-90	-59	-43	-86	-100		-84	-70	-67	-67	-100		-90	-59	-43	-86	-100
11.1	10.8	-87	-70	-67	-67	-100			-90	-59	-43	-86	-100		-84.1849	-70	-67	-67	-100		-90	-59	-43	-86	-100
11.1	10.8	-87	-70	-67	-67	-100			-90	-59	-43	-86	-100		-84.1849	-70	-67	-67	-100		-90	-59	-43	-86	-100
11.1	10.8	-87	-70	-67	-67	-100			-90	-59	-43	-86	-100		-84.1849	-70	-67	-67	-100		-90	-59	-43	-86	-100
11.1	10.8	-87	-70	-67	-67	-100			-90	-59	-43	-86	-100		-84.1849	-70	-67	-67	-100		-90	-59	-43	-86	-100
11.1	10.8	-87	-70	-67	-67	-100			-90	-59	-43	-86	-100		-84.1849	-70	-67	-67	-100		-90	-59	-43	-86	-100
11.1	10.8	-86	-70	-67	-66	-100			-90	-59	-43	-86	-100		-86	-70	-67	-66	-100		-90	-59	-43	-86	-100
11.1	10.8	-86	-70	-67	-66	-100			-90	-59	-43	-86	-100		-86	-70	-67	-66	-100		-90	-59	-43	-86	-100
11.1	10.8	-86	-70	-67	-66	-100			-90	-59	-43	-86	-100		-86	-70	-67	-66	-100		-90	-59	-43	-86	-100
11.1	10.8	-86	-70	-67	-66	-100			-90	-59	-43	-86	-100		-86	-70	-67	-66	-100		-90	-59	-43	-86	-100
11.1	10.8	-86	-70	-67	-66	-100			-90	-59	-43	-86	-100		-86	-70	-67	-66	-100		-90	-59	-43	-86	-100
11.1	10.8	-86	-70	-67	-66	-100			-90	-59	-43	-86	-100		-86	-70	-67	-66	-100		-90	-59	-43	-86	-100
11.1	10.8	-86	-69	-67	-66	-100			-90	-59	-43	-86	-100		-86	-69	-67	-66	-100		-90	-59	-43	-86	-100
11.1	10.8	-86	-69	-67	-66	-100			-90	-59	-43	-86	-100		-86	-69	-67	-66	-100		-90	-59	-43	-86	-100
11.1	10.8	-86	-69	-67	-66	-100			-90	-59	-43	-86	-100		-86	-69	-67	-66	-100		-90	-59	-43	-86	-100
11.1	10.8	-86	-69	-67	-66	-100			-90	-59	-43	-86	-100		-86	-69	-67	-66	-100		-90	-59	-43	-86	-100
11.1	10.8	-86	-69	-67	-66	-100			-90	-59	-43	-86	-100		-86	-69	-67	-66	-100		-90	-59	-43	-86	-100
11.1	10.8	-86	-69	-67	-66	-100			-90	-59	-43	-86	-100		-86	-69	-67	-66	-100		-90	-59	-43	-86	-100
11.1	10.8	-86	-69	-67	-66	-100			-89	-59	-43	-85	-100		-86	-69	-67	-66	-100		-89	-59	-43	-85	-100
11.1	10.8	-86	-71	-68	-66	-100			-89	-59	-43	-85	-100		-86	-71	-68	-66	-100		-89	-59	-43	-85	-100
11.1	10.8	-86	-71	-68	-66	-100			-89	-59	-43	-85	-100		-86	-71	-68	-66	-100		-89	-59	-43	-85	-100
11.1	10.8	-86	-71	-68	-66	-100			-89	-59	-43	-85	-100		-86	-71	-68	-66	-100		-89	-59	-43	-85	-100
11.1	10.8	-86	-71	-68	-66	-100			-89	-59	-43	-85	-100		-86	-71	-68	-66	-100		-89	-59	-43	-85	-100
11.1	10.8	-86	-71	-68	-66	-100			-89	-59	-43	-85	-100		-86	-71	-68	-66	-100		-89	-59	-43	-85	-100
11.1	10.8	-86	-71	-68	-66	-100			-89	-59	-61	-85	-100		-86	-71	-68	-66	-100		-89	-59	-44.9699	-85	-100
11.1	10.8	-86	-71	-68	-66	-100			-88	-59	-66	-85	-100		-86	-71	-68	-66	-100		-88	-59	-44.9699	-85	-100
11.1	10.8	-83	-71	-68	-67	-100			-88	-59	-66	-85	-100		-83	-71	-68	-67	-100		-88	-59	-44.9699	-85	-100
11.1	10.8	-83	-71	-68	-67	-100			-88	-59	-66	-85	-100		-83	-71	-68	-67	-100		-88	-59	-44.9699	-85	-100
11.1	10.8	-83	-71	-68	-67	-100			-88	-59	-66	-85	-100		-83	-71	-68	-67	-100		-88	-59	-44.9699	-85	-100
11.1	10.8	-83	-71	-68	-67	-100			-88	-59	-66	-85	-100		-83	-71	-68	-67	-100		-88	-59	-44.9699	-85	-100
11.1	10.8	-83	-71	-68	-67	-100			-88	-59	-66	-85	-100		-83	-71	-68	-67	-100		-88	-59	-44.9699	-85	-100
11.1	10.8	-83	-71	-68	-67	-100			-88	-87	-66	-85	-100		-83	-71	-68	-67	-100		-88	-61.2741	-44.9699	-85	-100
11.1	10.8	-83	-71	-68	-67	-100			-88	-87	-66	-82	-100		-83	-71	-68	-67	-100		-88	-61.2741	-44.9699	-82	-100
11.1	10.8	-81	-71	-67	-67	-100			-88	-87	-66	-82	-100		-84.1849	-71	-67	-67	-100		-88	-61.2741	-44.9699	-82	-100
11.1	10.8	-81	-71	-67	-67	-100			-88	-87	-66	-82	-100		-84.1849	-71	-67	-67	-100		-88	-61.2741	-44.9699	-82	-100
11.1	10.8	-81	-71	-67	-67	-100			-88	-87	-66	-82	-100		-84.1849	-71	-67	-67	-100		-88	-61.2741	-44.9699	-82	-100
11.1	10.8	-81	-71	-67	-67	-100			-88	-87	-66	-82	-100		-84.1849	-71	-67	-67	-100		-88	-61.2741	-44.9699	-82	-100
11.1	10.8	-81	-71	-67	-67	-100			-88	-87	-66	-82	-100		-84.1849	-71	-67	-67	-100		-88	-61.2741	-44.9699	-82	-100
11.1	10.8	-81	-71	-67	-67	-100			-88	-87	-66	-82	-100		-84.1849	-71	-67	-67	-100		-88	-61.2741	-44.9699	-82	-100
11.1	9.6	-84	-69	-67	-67	-100	9.6	4.5	-88	-49	-64	-82	-100		-84	-75.85	-76.7817	-85.4786	-100		-88	-73.473	-64	-82	-100
11.1	9.6	-84	-69	-67	-67	-100			-88	-49	-64	-82	-100		-84	-75.85	-76.7817	-85.4786	-100		-88	-73.473	-64	-82	-100
11.1	9.6	-84	-69	-67	-67	-100			-88	-82	-64	-82	-100		-84	-75.85	-76.7817	-85.4786	-100		-88	-82	-64	-82	-100
11.1	9.6	-84	-69	-67	-67	-100			-88	-82	-64	-82	-100		-84	-75.85	-76.7817	-85.4786	-100		-88	-82	-64	-82	-100
11.1	9.6	-84	-69	-67	-67	-100			-93	-82	-64	-65	-100		-84	-75.85	-76.7817	-85.4786	-100		-93	-82	-64	-87.8898	-100
11.1	9.6	-84	-69	-67	-67	-100			-93	-82	-64	-65	-100		-84	-75.85	-76.7817	-85.4786	-100		-93	-82	-64	-87.8898	-100
11.1	9.6	-84	-69	-67	-67	-100			-93	-82	-64	-65	-100		-84	-75.85	-76.7817	-85.4786	-100		-93	-82	-64	-87.8898	-100
11.1	9.6	-84	-69	-67	-67	-100			-93	-82	-64	-65	-100		-84	-75.85	-76.7817	-85.4786	-100		-93	-82	-64	-87.8898	-100
11.1	9.6	-84	-69	-74	-67	-100			-93	-82	-72	-86	-100		-84	-75.85	-74	-85.4786	-100		-93	-82	-50.229	-86	-100
11.1	9.6	-84	-69	-74	-67	-100			-93	-82	-72	-86	-100		-84	-75.85	-74	-85.4786	-100		-93	-82	-50.229	-86	-100
11.1	9.6	-84	-69	-74	-80	-100			-93	-82	-72	-86	-100		-84	-75.85	-74	-80	-100		-93	-82	-50.229	-86	-100
11.1	9.6	-84	-69	-74	-80	-100			-93	-82	-72	-86	-100		-84	-75.85	-74	-80	-100		-93	-82	-50.229	-86	-100
11.1	9.6	-84	-69	-74	-80	-100			-93	-82	-72	-86	-100		-84	-75.85	-74	-80	-100		-93	-82	-50.229	-86	-100
11.1	9.6	-84	-69	-74	-80	-100			-93	-82	-72	-86	-100		-84	-75.85	-74	-80	-100		-93	-82	-50.229	-86	-100
11.1	9.6	-84	-69	-74	-80	-100			-93	-82	-72	-86	-100		-84	-75.85	-74	-80	-100		-93	-82	-50.229	-86	-100
11.1	9.6	-84	-69	-74	-80	-100			-91	-82	-72	-91	-100		-84	-75.85	-74	-80	-100		-91	-82	-50.229	-91	-100
11.1	9.6	-84	-74	-76	-71	-100			-91	-82	-72	-91	-100		-84	-74	-76	-71	-100		-91	-82	-50.229	-91	-100
11.1	9.6	-84	-74	-76	-71	-100			-91	-82	-72	-91	-100		-84	-74	-76	-71	-100		-91	-82	-50.229	-91	-100
11.1	9.6	-84	-74	-76	-71	-100			-91	-82	-72	-91	-100		-84	-74	-76	-71	-100		-91	-82	-50.229	-91	-100
11.1	9.6	-84	-74	-76	-71	-100			-91	-82	-72	-91	-100		-84	-74	-76	-71	-100		-91	-82	-50.229	-91	-100
11.1	9.6	-84	-74	-76	-71	-100			-91	-82	-72	-91	-100		-84	-74	-76	-71	-100		-91	-82	-50.229	-91	-100
11.1	9.6	-84	-74	-76	-71	-100			-91	-82	-72	-91	-100		-84	-74	-76	-71	-100		-91	-82	-50.229	-91	-100
11.1	9.6	-84	-74	-76	-70	-100			-91	-74	-42	-91	-100		-84	-74	-76	-70	-100		-91	-74	-42	-91	-100
11.1	9.6	-84	-74	-76	-70	-100			-91	-74	-42	-91	-100		-84	-74	-76	-70	-100		-91	-74	-42	-91	-100
11.1	9.6	-84	-74	-76	-70	-100			-91	-74	-42	-91	-100		-84	-74	-76	-70	-100		-91	-74	-42	-91	-100
11.1	9.6	-84	-74	-76	-70	-100			-91	-74	-42	-91	-100		-84	-74	-76	-70	-100		-91	-74	-42	-91	-100
11.1	9.6	-84	-74	-76	-70	-100			-91	-74	-42	-91	-100		-84	-74	-76	-70	-100		-91	-74	-42	-91	-100
11.1	9.6	-84	-74	-76	-70	-100			-91	-74	-42	-91	-100		-84	-74	-76	-70	-100		-91	-74	-42	-91	-100
11.1	9.6	-84	-74	-76	-70	-100			-91	-74	-42	-91	-100		-84	-74	-76	-70	-100		-91	-74	-42	-91	-100
11.1	9.6	-84	-74	-76	-74	-100			-91	-76	-42	-91	-100		-84	-74	-76	-74	-100		-91	-76	-42	-91	-100
11.1	9.6	-84	-74	-76	-74	-100			-91	-76	-42	-91	-100		-84	-74	-76	-74	-100		-91	-76	-42	-91	-100
11.1	9.6	-84	-74	-76	-74	-100			-91	-76	-42	-91	-100		-84	-74	-76	-74	-100		-91	-76	-42	-91	-100
11.1	9.6	-84	-74	-76	-74	-100			-91	-76	-42	-85	-100		-84	-74	-76	-74	-100		-91	-76	-42	-85	-100
11.1	9.6	-84	-74	-76	-74	-100			-91	-76	-42	-85	-100		-84	-74	-76	-74	-100		-91	-76	-42	-85	-100
11.1	9.6	-84	-74	-76	-74	-100			-91	-76	-42	-85	-100		-84	-74	-76	-74	-100		-91	-76	-42	-85	-100
11.1	9.6	-84	-74	-76	-74	-100			-91	-76	-42	-85	-100		-84	-74	-76	-74	-100		-91	-76	-42	-85	-100
11.1	9.6	-84	-74	-76	-74	-100			-91	-76	-42	-92	-100		-84	-74	-76	-74	-100		-91	-76	-42	-92	-100
11.1	9.6	-84	-74	-76	-74	-100			-91	-76	-42	-92	-100		-84	-74	-76	-74	-100		-91	-76	-42	-92	-100
11.1	9.6	-84	-74	-76	-74	-100			-91	-76	-42	-92	-100		-84	-74	-76	-74	-100		-91	-76	-42	-92	-100
11.1	9.6	-84	-74	-76	-74	-100			-91	-76	-42	-92	-100		-84	-74	-76	-74	-100		-91	-76	-42	-92	-100
11.1	9.6	-84	-74	-76	-74	-100			-91	-76	-42	-92	-100		-84	-74	-76	-74	-100		-91	-76	-42	-92	-100
11.1	9.6	-84	-74	-76	-74	-100			-91	-76	-42	-92	-100		-84	-74	-76	-74	-100		-91	-76	-42	-92	-100
11.1	9.6	-84	-74	-76	-74	-100			-91	-76	-42	-92	-100		-84	-74	-76	-74	-100		-91	-76	-42	-92	-100
11.1	9.6	-91	-74	-75	-91	-100			-91	-76	-42	-92	-100		-91	-74	-75	-91	-100		-91	-76	-42	-92	-100
11.1	9.6	-91	-74	-75	-91	-100			-91	-76	-42	-92	-100		-91	-74	-75	-91	-100		-91	-76	-42	-92	-100
11.1	9.6	-91	-74	-75	-91	-100			-91	-76	-42	-92	-100		-91	-74	-75	-91	-100		-91	-76	-42	-92	-100
11.1	9.6	-91	-74	-75	-91	-100			-79	-76	-42	-92	-100		-91	-74	-75	-91	-100		-79	-76	-42	-92	-100
11.1	9.6	-91	-74	-75	-91	-100			-79	-76	-42	-92	-100		-91	-74	-75	-91	-100		-79	-76	-42	-92	-100
11.1	9.6	-91	-79	-75	-91	-100			-79	-76	-42	-92	-100		-91	-79	-75	-91	-100		-79	-76	-42	-92	-100
11.1	9.6	-91	-79	-75	-91	-100			-79	-76	-42	-92	-100		-91	-79	-75	-91	-100		-79	-76	-42	-92	-100
11.1	9.6	-91	-79	-75	-91	-100			-79	-76	-42	-91	-100		-91	-79	-75	-91	-100		-79	-76	-42	-91	-100
11.1	9.6	-91	-79	-75	-91	-100			-79	-76	-42	-91	-100		-91	-79	-75	-91	-100		-79	-76	-42	-91	-100
11.1	9.6	-91	-79	-75	-91	-100			-79	-76	-42	-91	-100		-91	-79	-75	-91	-100		-79	-76	-42	-91	-100
11.1	9.6	-91	-79	-75	-91	-100			-81	-76	-72	-91	-100		-91	-79	-75	-91	-100		-81	-76	-50.229	-91	-100
11.1	9.6	-91	-79	-75	-91	-100			-81	-76	-72	-91	-100		-91	-79	-75	-91	-100		-81	-76	-50.229	-91	-100
11.1	9.6	-91	-79	-75	-91	-100			-81	-76	-72	-91	-100		-91	-79	-75	-91	-100		-81	-76	-50.229	-91	-100
11.1	9.6	-91	-79	-75	-91	-100			-81	-76	-72	-91	-100		-91	-79	-75	-91	-100		-81	-76	-50.229	-91	-100
11.1	9.6	-91	-84	-75	-91	-100			-81	-76	-72	-91	-100		-91	-75.85	-75	-91	-100		-81	-76	-50.229	-91	-100
11.1	9.6	-91	-84	-75	-91	-100			-93	-75	-49	-91	-100		-91	-75.85	-75	-91	-100		-93	-75	-49	-91	-100
11.1	9.6	-91	-84	-75	-91	-100			-93	-75	-49	-91	-100		-91	-75.85	-75	-91	-100		-93	-75	-49	-91	-100
11.1	9.6	-91	-84	-75	-91	-100			-93	-75	-49	-91	-100		-91	-75.85	-75	-91	-100		-93	-75	-49	-91	-100
11.1	9.6	-91	-84	-75	-91	-100			-93	-75	-49	-91	-100		-91	-75.85	-75	-91	-100		-93	-75	-49	-91	-100
11.1	9.6	-91	-84	-75	-91	-100			-93	-75	-49	-91	-100		-91	-75.85	-75	-91	-100		-93	-75	-49	-91	-100
11.1	9.6	-91	-84	-75	-91	-100			-93	-75	-49	-91	-100		-91	-75.85	-75	-91	-100		-93	-75	-49	-91	-100
11.1	9.6	-91	-77	-75	-93	-100			-93	-75	-49	-91	-100		-91	-77	-75	-93	-100		-93	-75	-49	-91	-100
11.1	9.6	-91	-77	-75	-93	-100			-93	-75	-49	-91	-100		-91	-77	-75	-93	-100		-93	-75	-49	-91	-100
11.1	9.6	-91	-77	-75	-93	-100			-93	-75	-49	-91	-100		-91	-77	-75	-93	-100		-93	-75	-49	-91	-100
11.1	9.6	-91	-77	-75	-93	-100			-93	-75	-49	-91	-100		-91	-77	-75	-93	-100		-93	-75	-49	-91	-100
11.1	9.6	-91	-77	-75	-93	-100			-93	-75	-49	-91	-100		-91	-77	-75	-93	-100		-93	-75	-49	-91	-100
11.1	9.6	-91	-77	-75	-93	-100			-93	-75	-49	-91	-100		-91	-77	-75	-93	-100		-93	-75	-49	-91	-100
11.1	9.6	-91	-77	-75	-93	-100			-93	-75	-49	-91	-100		-91	-77	-75	-93	-100		-93	-75	-49	-91	-100
11.1	9.6	-91	-77	-75	-93	-100			-93	-81	-49	-91	-100		-91	-77	-75	-93	-100		-93	-81	-49	-91	-100
11.1	9.6	-91	-77	-75	-93	-100			-93	-81	-49	-91	-100		-91	-77	-75	-93	-100		-93	-81	-49	-91	-100
11.1	9.6	-91	-77	-75	-93	-100			-92	-81	-49	-91	-100		-91	-77	-75	-93	-100		-92	-81	-49	-91	-100
11.1	9.6	-91	-77	-75	-93	-100			-92	-81	-49	-91	-100		-91	-77	-75	-93	-100		-92	-81	-49	-91	-100
11.1	9.6	-91	-77	-75	-93	-100			-92	-81	-49	-91	-100		-91	-77	-75	-93	-100		-92	-81	-49	-91	-100
11.1	9.6	-91	-77	-75	-93	-100			-92	-81	-49	-91	-100		-91	-77	-75	-93	-100		-92	-81	-49	-91	-100
11.1	9.6	-91	-77	-75	-93	-100			-92	-81	-49	-91	-100		-91	-77	-75	-93	-100		-92	-81	-49	-91	-100
11.1	9.6	-91	-77	-75	-93	-100			-92	-81	-49	-91	-100		-91	-77	-75	-93	-100		-92	-81	-49	-91	-100
11.1	9.6	-91	-77	-75	-93	-100			-92	-81	-49	-91	-100		-91	-77	-75	-93	-100		-92	-81	-49	-91	-100
11.1	9.6	-91	-77	-75	-93	-100			-92	-81	-49	-91	-100		-91	-77	-75	-93	-100		-92	-81	-49	-91	-100
11.1	9.6	-76	-77	-75	-93	-100			-92	-81	-49	-91	-100		-76	-77	-75	-93	-100		-92	-81	-49	-91	-100
11.1	9.6	-76	-77	-75	-93	-100			-92	-81	-49	-91	-100		-76	-77	-75	-93	-100		-92	-81	-49	-91	-100
11.1	9.6	-76	-77	-75	-93	-100			-92	-81	-49	-91	-100		-76	-77	-75	-93	-100		-92	-81	-49	-91	-100
11.1	9.6	-76	-77	-75	-93	-100			-92	-81	-49	-91	-100		-76	-77	-75	-93	-100		-92	-81	-49	-91	-100
11.1	9.6	-77	-77	-75	-93	-100			-92	-81	-49	-91	-100		-77	-77	-75	-93	-100		-92	-81	-49	-91	-100
11.1	9.6	-77	-77	-75	-93	-100			-92	-81	-49	-91	-100		-77	-77	-75	-93	-100		-92	-81	-49	-91	-100
11.1	9.6	-77	-77	-75	-93	-100			-92	-81	-49	-91	-100		-77	-77	-75	-93	-100		-92	-81	-49	-91	-100
11.1	9.6	-77	-77	-75	-93	-100			-92	-66	-54	-91	-100		-77	-77	-75	-93	-100		-92	-66	-54	-91	-100
11.1	9.6	-77	-77	-75	-93	-100			-92	-66	-54	-91	-100		-77	-77	-75	-93	-100		-92	-66	-54	-91	-100
11.1	9.6	-77	-77	-75	-93	-100			-87	-66	-54	-51	-100		-77	-77	-75	-93	-100		-87	-66	-54	-87.8898	-100
11.1	9.6	-77	-77	-75	-93	-100			-87	-66	-54	-51	-100		-77	-77	-75	-93	-100		-87	-66	-54	-87.8898	-100
11.1	9.6	-76	-77	-75	-93	-100			-87	-66	-54	-51	-100		-76	-77	-75	-93	-100		-87	-66	-54	-87.8898	-100
11.1	9.6	-76	-77	-75	-93	-100			-87	-66	-54	-51	-100		-76	-77	-75	-93	-100		-87	-66	-54	-87.8898	-100
11.1	9.6	-76	-77	-75	-93	-100			-87	-66	-54	-51	-100		-76	-77	-75	-93	-100		-87	-66	-54	-87.8898	-100
11.1	9.6	-76	-77	-75	-91	-100			-87	-66	-54	-65	-100		-76	-77	-75	-91	-100		-87	-66	-54	-87.8898	-100
11.1	9.6	-76	-77	-75	-91	-100			-87	-66	-54	-65	-100		-76	-77	-75	-91	-100		-87	-66	-54	-87.8898	-100
11.1	9.6	-76	-77	-75	-91	-100			-87	-66	-54	-65	-100		-76	-77	-75	-91	-100		-87	-66	-54	-87.8898	-100
11.1	9.6	-76	-77	-75	-91	-100			-87	-66	-54	-65	-100		-76	-77	-75	-91	-100		-87	-66	-54	-87.8898	-100
11.1	9.6	-77	-77	-75	-91	-100			-87	-66	-54	-65	-100		-77	-77	-75	-91	-100		-87	-66	-54	-87.8898	-100
11.1	9.6	-77	-77	-75	-91	-100			-87	-66	-54	-65	-100		-77	-77	-75	-91	-100		-87	-66	-54	-87.8898	-100
11.1	9.6	-77	-77	-75	-91	-100			-87	-66	-54	-65	-100		-77	-77	-75	-91	-100		-87	-66	-54	-87.8898	-100
11.1	9.6	-77	-77	-75	-91	-100			-87	-66	-54	-85	-100		-77	-77	-75	-91	-100		-87	-66	-54	-85	-100
11.1	9.6	-77	-82	-79	-79	-100			-87	-66	-54	-85	-100		-77	-75.85	-79	-79	-100		-87	-66	-54	-85	-100
11.1	9.6	-77	-82	-79	-79	-100			-87	-66	-54	-85	-100		-77	-75.85	-79	-79	-100		-87	-66	-54	-85	-100
11.1	9.6	-77	-82	-79	-79	-100			-87	-66	-54	-85	-100		-77	-75.85	-79	-79	-100		-87	-66	-54	-85	-100
11.1	9.6	-75	-75	-79	-79	-100			-87	-66	-54	-85	-100		-75	-75	-79	-79	-100		-87	-66	-54	-85	-100
11.1	9.6	-75	-75	-79	-79	-100			-87	-66	-54	-85	-100		-75	-75	-79	-79	-100		-87	-66	-54	-85	-100
11.1	9.6	-75	-75	-79	-79	-100			-87	-66	-54	-85	-100		-75	-75	-79	-79	-100		-87	-66	-54	-85	-100
11.1	9.6	-75	-75	-79	-79	-100			-87	-66	-54	-85	-100		-75	-75	-79	-79	-100		-87	-66	-54	-85	-100
11.1	9.6	-75	-75	-79	-79	-100			-87	-66	-54	-85	-100		-75	-75	-79	-79	-100		-87	-66	-54	-85	-100
11.1	9.6	-75	-75	-79	-79	-100			-87	-66	-54	-85	-100		-75	-75	-79	-79	-100		-87	-66	-54	-85	-100
11.1	9.6	-75	-75	-79	-79	-100			-87	-66	-54	-85	-100		-75	-75	-79	-79	-100		-87	-66	-54	-85	-100
11.1	9.6	-76	-75	-80	-81	-100			-87	-66	-54	-85	-100		-76	-75	-80	-81	-100		-87	-66	-54	-85	-100
11.1	9.6	-76	-75	-80	-81	-100			-87	-66	-54	-85	-100		-76	-75	-80	-81	-100		-87	-66	-54	-85	-100
11.1	9.6	-76	-75	-80	-81	-100			-87	-66	-54	-85	-100		-76	-75	-80	-81	-100		-87	-66	-54	-85	-100
11.1	9.6	-76	-75	-80	-81	-100			-87	-66	-54	-85	-100		-76	-75	-80	-81	-100		-87	-66	-54	-85	-100
11.1	9.6	-76	-75	-80	-81	-100			-79	-68	-57	-85	-100		-76	-75	-80	-81	-100		-79	-68	-57	-85	-100
11.1	9.6	-76	-75	-80	-81	-100			-79	-68	-57	-85	-100		-76	-75	-80	-81	-100		-79	-68	-57	-85	-100
11.1	9.6	-76	-75	-80	-81	-100			-79	-68	-57	-85	-100		-76	-75	-80	-81	-100		-79	-68	-57	-85	-100
11.1	9.6	-76	-75	-80	-81	-100			-79	-68	-57	-85	-100		-76	-75	-80	-81	-100		-79	-68	-57	-85	-100
11.1	9.6	-76	-75	-80	-81	-100			-79	-68	-57	-85	-100		-76	-75	-80	-81	-100		-79	-68	-57	-85	-100
11.1	9.6	-76	-75	-80	-81	-100			-79	-68	-57	-85	-100		-76	-75	-80	-81	-100		-79	-68	-57	-85	-100
11.1	9.6	-76	-75	-80	-81	-100			-79	-68	-57	-85	-100		-76	-75	-80	-81	-100		-79	-68	-57	-85	-100
11.1	9.6	-76	-75	-80	-81	-100			-79	-68	-57	-85	-100		-76	-75	-80	-81	-100		-79	-68	-57	-85	-100
11.1	9.6	-76	-75	-80	-81	-100			-79	-68	-57	-85	-100		-76	-75	-80	-81	-100		-79	-68	-57	-85	-100
11.1	9.6	-76	-75	-80	-81	-100			-79	-68	-57	-85	-100		-76	-75	-80	-81	-100		-79	-68	-57	-85	-100
11.1	9.6	-76	-75	-80	-81	-100			-79	-68	-57	-85	-100		-76	-75	-80	-81	-100		-79	-68	-57	-85	-100
11.1	9.6	-76	-75	-80	-92	-100			-79	-68	-57	-85	-100		-76	-75	-80	-92	-100		-79	-68	-57	-85	-100
11.1	9.6	-76	-75	-80	-92	-100			-79	-68	-57	-85	-100		-76	-75	-80	-92	-100		-79	-68	-57	-85	-100
11.1	9.6	-76	-75	-80	-92	-100			-78	-70	-54	-85	-100		-76	-75	-80	-92	-100		-78	-70	-54	-85	-100
11.1	9.6	-76	-75	-80	-92	-100			-78	-70	-54	-85	-100		-76	-75	-80	-92	-100		-78	-70	-54	-85	-100
11.1	9.6	-76	-75	-80	-92	-100			-78	-70	-54	-85	-100		-76	-75	-80	-92	-100		-78	-70	-54	-85	-100
11.1	9.6	-76	-75	-80	-92	-100			-78	-70	-54	-65	-100		-76	-75	-80	-92	-100		-78	-70	-54	-87.8898	-100
11.1	9.6	-78	-75	-80	-91	-100			-78	-70	-54	-81	-100		-78	-75	-80	-91	-100		-78	-70	-54	-81	-100
11.1	9.6	-78	-75	-80	-91	-100			-78	-70	-54	-81	-100		-78	-75	-80	-91	-100		-78	-70	-54	-81	-100
11.1	9.6	-78	-75	-80	-91	-100			-78	-70	-54	-81	-100		-78	-75	-80	-91	-100		-78	-70	-54	-81	-100
11.1	9.6	-78	-85	-80	-91	-100			-78	-68	-47	-77	-100		-78	-75.85	-80	-91	-100		-78	-68	-47	-77	-100
11.1	9.6	-78	-85	-80	-91	-100			-78	-68	-47	-77	-100		-78	-75.85	-80	-91	-100		-78	-68	-47	-77	-100
11.1	9.6	-78	-85	-80	-91	-100			-78	-68	-47	-77	-100		-78	-75.85	-80	-91	-100		-78	-68	-47	-77	-100
11.1	9.6	-78	-85	-80	-91	-100			-78	-68	-47	-77	-100		-78	-75.85	-80	-91	-100		-78	-68	-47	-77	-100
11.1	9.6	-86	-77	-81	-91	-100			-78	-68	-47	-77	-100		-86	-77	-81	-91	-100		-78	-68	-47	-77	-100
11.1	9.6	-86	-77	-81	-91	-100			-78	-68	-47	-77	-100		-86	-77	-81	-91	-100		-78	-68	-47	-77	-100
11.1	9.6	-86	-77	-81	-91	-100			-78	-68	-47	-77	-100		-86	-77	-81	-91	-100		-78	-68	-47	-77	-100
11.1	9.6	-86	-77	-81	-91	-100			-81	-66	-47	-65	-100		-86	-77	-81	-91	-100		-81	-66	-47	-87.8898	-100
11.1	9.6	-86	-77	-81	-91	-100			-81	-66	-47	-65	-100		-86	-77	-81	-91	-100		-81	-66	-47	-87.8898	-100
11.1	9.6	-86	-77	-81	-91	-100			-81	-66	-47	-65	-100		-86	-77	-81	-91	-100		-81	-66	-47	-87.8898	-100
11.1	9.6	-86	-77	-81	-91	-100			-81	-66	-47	-65	-100		-86	-77	-81	-91	-100		-81	-66	-47	-87.8898	-100
11.1	9.6	-86	-78	-81	-91	-100			-81	-66	-47	-65	-100		-86	-78	-81	-91	-100		-81	-66	-47	-87.8898	-100
11.1	9.6	-86	-78	-81	-91	-100			-81	-66	-47	-65	-100		-86	-78	-81	-91	-100		-81	-66	-47	-87.8898	-100
11.1	8.4	-86	-78	-81	-91	-100	9.6	5.7	-81	-66	-47	-84	-100		-86	-78	-75.8722	-91	-100		-81	-74.6692	-50.9174	-84	-100
11.1	8.4	-88	-78	-77	-91	-100			-81	-66	-47	-84	-100		-88	-78	-77	-91	-100		-81	-74.6692	-50.9174	-84	-100
11.1	8.4	-88	-78	-77	-91	-100			-74	-66	-54	-84	-100		-88	-78	-77	-91	-100		-74	-74.6692	-50.9174	-84	-100
11.1	8.4	-88	-78	-77	-91	-100			-74	-66	-54	-84	-100		-88	-78	-77	-91	-100		-74	-74.6692	-50.9174	-84	-100
11.1	8.4	-88	-78	-77	-91	-100			-74	-65	-54	-84	-100		-88	-78	-77	-91	-100		-74	-74.6692	-50.9174	-84	-100
11.1	8.4	-88	-78	-77	-91	-100			-74	-65	-54	-61	-100		-88	-78	-77	-91	-100		-74	-74.6692	-50.9174	-61	-100
11.1	8.4	-88	-78	-77	-91	-100			-74	-65	-54	-61	-100		-88	-78	-77	-91	-100		-74	-74.6692	-50.9174	-61	-100
11.1	8.4	-88	-78	-77	-91	-100			-74	-65	-54	-61	-100		-88	-78	-77	-91	-100		-74	-74.6692	-50.9174	-61	-100
11.1	8.4	-85	-80	-77	-91	-100			-74	-68	-54	-60	-100		-85	-80	-77	-91	-100		-74	-74.6692	-50.9174	-60	-100
11.1	8.4	-85	-80	-77	-91	-100			-74	-68	-54	-60	-100		-85	-80	-77	-91	-100		-74	-74.6692	-50.9174	-60	-100
11.1	8.4	-85	-80	-77	-91	-100			-74	-68	-54	-60	-100		-85	-80	-77	-91	-100		-74	-74.6692	-50.9174	-60	-100
11.1	8.4	-85	-80	-77	-91	-100			-74	-68	-54	-60	-100		-85	-80	-77	-91	-100		-74	-74.6692	-50.9174	-60	-100
11.1	8.4	-85	-80	-77	-91	-100			-74	-68	-54	-60	-100		-85	-80	-77	-91	-100		-74	-74.6692	-50.9174	-60	-100
11.1	8.4	-85	-80	-77	-91	-100			-74	-68	-54	-60	-100		-85	-80	-77	-91	-100		-74	-74.6692	-50.9174	-60	-100
11.1	8.4	-85	-80	-77	-91	-100			-74	-68	-54	-60	-100		-85	-80	-77	-91	-100		-74	-74.6692	-50.9174	-60	-100
11.1	8.4	-85	-80	-76	-91	-100			-73	-77	-54	-60	-100		-85	-80	-76	-91	-100		-73	-77	-50.9174	-60	-100
11.1	8.4	-85	-80	-76	-91	-100			-73	-77	-54	-60	-100		-85	-80	-76	-91	-100		-73	-77	-50.9174	-60	-100
11.1	8.4	-85	-80	-76	-91	-100			-73	-77	-54	-60	-100		-85	-80	-76	-91	-100		-73	-77	-50.9174	-60	-100
11.1	8.4	-85	-80	-76	-91	-100			-73	-77	-54	-60	-100		-85	-80	-76	-91	-100		-73	-77	-50.9174	-60	-100
11.1	8.4	-85	-80	-76	-91	-100			-73	-77	-54	-60	-100		-85	-80	-76	-91	-100		-73	-77	-50.9174	-60	-100
11.1	8.4	-85	-80	-76	-91	-100			-73	-77	-54	-60	-100		-85	-80	-76	-91	-100		-73	-77	-50.9174	-60	-100
11.1	8.4	-85	-80	-76	-91	-100			-73	-77	-54	-60	-100		-85	-80	-76	-91	-100		-73	-77	-50.9174	-60	-100
11.1	8.4	-85	-82	-76	-91	-100			-73	-77	-54	-59	-100		-85	-82	-76	-91	-100		-73	-77	-50.9174	-59	-100
11.1	8.4	-85	-82	-76	-91	-100			-73	-77	-54	-59	-100		-85	-82	-76	-91	-100		-73	-77	-50.9174	-59	-100
11.1	8.4	-85	-82	-76	-91	-100			-73	-77	-54	-59	-100		-85	-82	-76	-91	-100		-73	-77	-50.9174	-59	-100
11.1	8.4	-85	-82	-76	-91	-100			-73	-77	-54	-59	-100		-85	-82	-76	-91	-100		-73	-77	-50.9174	-59	-100
11.1	8.4	-85	-82	-76	-91	-100			-73	-77	-54	-59	-100		-85	-82	-76	-91	-100		-73	-77	-50.9174	-59	-100
11.1	8.4	-85	-82	-76	-91	-100			-73	-77	-54	-59	-100		-85	-82	-76	-91	-100		-73	-77	-50.9174	-59	-100
11.1	8.4	-85	-82	-76	-91	-100			-73	-77	-54	-59	-100		-85	-82	-76	-91	-100		-73	-77	-50.9174	-59	-100
11.1	8.4	-85	-82	-76	-91	-100			-74	-72	-51	-59	-100		-85	-82	-76	-91	-100		-74	-72	-51	-59	-100
11.1	8.4	-86	-76	-74	-91	-100			-74	-72	-51	-59	-100		-86	-76	-74	-91	-100		-74	-72	-51	-59	-100
11.1	8.4	-86	-76	-74	-91	-100			-74	-72	-51	-59	-100		-86	-76	-74	-91	-100		-74	-72	-51	-59	-100
11.1	8.4	-86	-76	-74	-91	-100			-74	-72	-51	-59	-100		-86	-76	-74	-91	-100		-74	-72	-51	-59	-100
11.1	8.4	-86	-76	-74	-91	-100			-74	-72	-51	-59	-100		-86	-76	-74	-91	-100		-74	-72	-51	-59	-100
11.1	8.4	-86	-76	-74	-91	-100			-74	-72	-51	-59	-100		-86	-76	-74	-91	-100		-74	-72	-51	-59	-100
11.1	8.4	-86	-76	-74	-91	-100			-74	-72	-51	-59	-100		-86	-76	-74	-91	-100		-74	-72	-51	-59	-100
11.1	8.4	-91	-76	-74	-89	-100			-74	-72	-51	-60	-100		-91	-76	-74	-89	-100		-74	-72	-51	-60	-100
11.1	8.4	-91	-76	-74	-89	-100			-74	-72	-51	-60	-100		-91	-76	-74	-89	-100		-74	-72	-51	-60	-100
11.1	8.4	-91	-76	-74	-89	-100			-74	-72	-51	-60	-100		-91	-76	-74	-89	-100		-74	-72	-51	-60	-100
11.1	8.4	-91	-76	-74	-89	-100			-74	-72	-51	-60	-100		-91	-76	-74	-89	-100		-74	-72	-51	-60	-100
11.1	8.4	-91	-76	-74	-89	-100			-74	-72	-51	-60	-100		-91	-76	-74	-89	-100		-74	-72	-51	-60	-100
11.1	8.4	-91	-76	-74	-89	-100			-74	-72	-51	-60	-100		-91	-76	-74	-89	-100		-74	-72	-51	-60	-100
11.1	8.4	-91	-76	-74	-89	-100			-74	-72	-51	-60	-100		-91	-76	-74	-89	-100		-74	-72	-51	-60	-100
11.1	8.4	-93	-79	-74	-91	-100			-74	-72	-51	-59	-100		-93	-79	-74	-91	-100		-74	-72	-51	-59	-100
11.1	8.4	-93	-79	-74	-91	-100			-74	-72	-51	-59	-100		-93	-79	-74	-91	-100		-74	-72	-51	-59	-100
11.1	8.4	-93	-79	-74	-91	-100			-74	-72	-51	-59	-100		-93	-79	-74	-91	-100		-74	-72	-51	-59	-100
11.1	8.4	-93	-79	-74	-91	-100			-74	-72	-51	-59	-100		-93	-79	-74	-91	-100		-74	-72	-51	-59	-100
11.1	8.4	-93	-79	-74	-91	-100			-74	-72	-51	-59	-100		-93	-79	-74	-91	-100		-74	-72	-51	-59	-100
11.1	8.4	-93	-79	-74	-91	-100			-74	-72	-51	-59	-100		-93	-79	-74	-91	-100		-74	-72	-51	-59	-100
11.1	8.4	-93	-79	-74	-91	-100			-74	-72	-51	-59	-100		-93	-79	-74	-91	-100		-74	-72	-51	-59	-100
11.1	8.4	-93	-79	-74	-92	-100			-73	-76	-52	-59	-100		-93	-79	-74	-92	-100		-73	-76	-52	-59	-100
11.1	8.4	-93	-79	-74	-92	-100			-73	-76	-52	-59	-100		-93	-79	-74	-92	-100		-73	-76	-52	-59	-100
11.1	8.4	-93	-79	-74	-92	-100			-73	-76	-52	-59	-100		-93	-79	-74	-92	-100		-73	-76	-52	-59	-100
11.1	8.4	-86	-79	-74	-92	-100			-73	-76	-52	-59	-100		-86	-79	-74	-92	-100		-73	-76	-52	-59	-100
11.1	8.4	-86	-79	-74	-92	-100			-73	-76	-52	-59	-100		-86	-79	-74	-92	-100		-73	-76	-52	-59	-100
11.1	8.4	-86	-79	-74	-92	-100			-73	-76	-52	-59	-100		-86	-79	-74	-92	-100		-73	-76	-52	-59	-100
11.1	8.4	-86	-79	-74	-92	-100			-73	-76	-52	-59	-100		-86	-79	-74	-92	-100		-73	-76	-52	-59	-100
11.1	8.4	-81	-81	-76	-92	-100			-73	-76	-50	-89	-100		-81	-81	-76	-92	-100		-73	-76	-50	-89	-100
11.1	8.4	-81	-81	-76	-92	-100			-73	-76	-50	-89	-100		-81	-81	-76	-92	-100		-73	-76	-50	-89	-100
11.1	8.4	-81	-81	-76	-92	-100			-73	-76	-50	-89	-100		-81	-81	-76	-92	-100		-73	-76	-50	-89	-100
11.1	8.4	-81	-81	-76	-92	-100			-73	-76	-50	-89	-100		-81	-81	-76	-92	-100		-73	-76	-50	-89	-100
11.1	8.4	-81	-81	-76	-92	-100			-73	-76	-50	-89	-100		-81	-81	-76	-92	-100		-73	-76	-50	-89	-100
11.1	8.4	-81	-81	-76	-92	-100			-73	-76	-50	-89	-100		-81	-81	-76	-92	-100		-73	-76	-50	-89	-100
11.1	8.4	-81	-81	-76	-92	-100			-73	-76	-50	-89	-100		-81	-81	-76	-92	-100		-73	-76	-50	-89	-100
11.1	8.4	-81	-81	-76	-91	-100			-73	-76	-50	-89	-100		-81	-81	-76	-91	-100		-73	-76	-50	-89	-100
11.1	8.4	-81	-81	-76	-91	-100			-87	-76	-51	-89	-100		-81	-81	-76	-91	-100		-74.3475	-76	-51	-89	-100
11.1	8.4	-81	-81	-76	-91	-100			-87	-76	-51	-89	-100		-81	-81	-76	-91	-100		-74.3475	-76	-51	-89	-100
11.1	8.4	-81	-81	-76	-91	-100			-87	-76	-51	-89	-100		-81	-81	-76	-91	-100		-74.3475	-76	-51	-89	-100
11.1	8.4	-81	-81	-76	-91	-100			-87	-76	-51	-89	-100		-81	-81	-76	-91	-100		-74.3475	-76	-51	-89	-100
11.1	8.4	-81	-81	-76	-91	-100			-87	-76	-51	-89	-100		-81	-81	-76	-91	-100		-74.3475	-76	-51	-89	-100
11.1	8.4	-81	-81	-76	-91	-100			-87	-76	-51	-89	-100		-81	-81	-76	-91	-100		-74.3475	-76	-51	-89	-100
11.1	8.4	-81	-80	-76	-91	-100			-87	-76	-51	-89	-100		-81	-80	-76	-91	-100		-74.3475	-76	-51	-89	-100
11.1	8.4	-81	-80	-76	-91	-100			-87	-76	-51	-89	-100		-81	-80	-76	-91	-100		-74.3475	-76	-51	-89	-100
11.1	8.4	-81	-80	-76	-91	-100			-87	-76	-51	-89	-100		-81	-80	-76	-91	-100		-74.3475	-76	-51	-89	-100
11.1	8.4	-81	-80	-76	-91	-100			-87	-76	-51	-89	-100		-81	-80	-76	-91	-100		-74.3475	-76	-51	-89	-100
11.1	8.4	-81	-80	-76	-91	-100			-87	-76	-51	-89	-100		-81	-80	-76	-91	-100		-74.3475	-76	-51	-89	-100
11.1	8.4	-81	-80	-76	-91	-100			-87	-76	-51	-89	-100		-81	-80	-76	-91	-100		-74.3475	-76	-51	-89	-100
11.1	8.4	-81	-80	-76	-91	-100			-87	-76	-51	-89	-100		-81	-80	-76	-91	-100		-74.3475	-76	-51	-89	-100
11.1	8.4	-93	-80	-76	-91	-100			-87	-74	-51	-89	-100		-93	-80	-76	-91	-100		-74.3475	-74	-51	-89	-100
11.1	8.4	-93	-80	-76	-91	-100			-87	-74	-51	-89	-100		-93	-80	-76	-91	-100		-74.3475	-74	-51	-89	-100
11.1	8.4	-93	-80	-76	-91	-100			-87	-74	-51	-89	-100		-93	-80	-76	-91	-100		-74.3475	-74	-51	-89	-100
11.1	8.4	-93	-80	-76	-91	-100			-87	-74	-51	-89	-100		-93	-80	-76	-91	-100		-74.3475	-74	-51	-89	-100
11.1	8.4	-93	-80	-76	-91	-100			-87	-74	-51	-89	-100		-93	-80	-76	-91	-100		-74.3475	-74	-51	-89	-100
11.1	8.4	-93	-80	-76	-91	-100			-87	-74	-51	-89	-100		-93	-80	-76	-91	-100		-74.3475	-74	-51	-89	-100
11.1	8.4	-93	-80	-76	-91	-100			-87	-74	-51	-89	-100		-93	-80	-76	-91	-100		-74.3475	-74	-51	-89	-100
11.1	8.4	-93	-80	-76	-91	-100			-87	-73	-51	-89	-100		-93	-80	-76	-91	-100		-74.3475	-73	-51	-89	-100
11.1	8.4	-93	-80	-76	-91	-100			-87	-73	-51	-89	-100		-93	-80	-76	-91	-100		-74.3475	-73	-51	-89	-100
11.1	8.4	-93	-80	-76	-91	-100			-87	-73	-51	-89	-100		-93	-80	-76	-91	-100		-74.3475	-73	-51	-89	-100
11.1	8.4	-93	-80	-76	-91	-100			-87	-73	-51	-60	-100		-93	-80	-76	-91	-100		-74.3475	-73	-51	-60	-100
11.1	8.4	-93	-80	-76	-91	-100			-87	-73	-51	-60	-100		-93	-80	-76	-91	-100		-74.3475	-73	-51	-60	-100
11.1	8.4	-93	-80	-76	-91	-100			-87	-73	-51	-60	-100		-93	-80	-76	-91	-100		-74.3475	-73	-51	-60	-100
11.1	8.4	-93	-80	-76	-91	-100			-87	-73	-51	-60	-100		-93	-80	-76	-91	-100		-74.3475	-73	-51	-60	-100
11.1	8.4	-93	-80	-76	-91	-100			-87	-72	-51	-60	-100		-93	-80	-76	-91	-100		-74.3475	-72	-51	-60	-100
11.1	8.4	-93	-80	-74	-91	-100			-87	-72	-51	-60	-100		-93	-80	-74	-91	-100		-74.3475	-72	-51	-60	-100
11.1	8.4	-93	-80	-74	-91	-100			-87	-72	-51	-60	-100		-93	-80	-74	-91	-100		-74.3475	-72	-51	-60	-100
11.1	8.4	-93	-80	-74	-82	-100			-87	-72	-51	-60	-100		-93	-80	-74	-90.8051	-100		-74.3475	-72	-51	-60	-100
11.1	8.4	-93	-80	-74	-82	-100			-87	-72	-51	-60	-100		-93	-80	-74	-90.8051	-100		-74.3475	-72	-51	-60	-100
11.1	8.4	-93	-80	-74	-82	-100			-74	-72	-51	-60	-100		-93	-80	-74	-90.8051	-100		-74	-72	-51	-60	-100
11.1	8.4	-93	-80	-74	-82	-100			-74	-72	-51	-60	-100		-93	-80	-74	-90.8051	-100		-74	-72	-51	-60	-100
11.1	8.4	-93	-80	-74	-82	-100			-74	-77	-50	-60	-100		-93	-80	-74	-90.8051	-100		-74	-77	-50	-60	-100
11.1	8.4	-93	-80	-74	-82	-100			-74	-77	-50	-60	-100		-93	-80	-74	-90.8051	-100		-74	-77	-50	-60	-100
11.1	8.4	-93	-80	-74	-82	-100			-74	-77	-50	-60	-100		-93	-80	-74	-90.8051	-100		-74	-77	-50	-60	-100
11.1	8.4	-93	-80	-74	-82	-100			-74	-77	-50	-70	-100		-93	-80	-74	-90.8051	-100		-74	-77	-50	-70	-100
11.1	8.4	-93	-75	-74	-82	-100			-74	-77	-50	-70	-100		-93	-79.4203	-74	-90.8051	-100		-74	-77	-50	-70	-100
11.1	8.4	-93	-75	-74	-82	-100			-74	-77	-50	-70	-100		-93	-79.4203	-74	-90.8051	-100		-74	-77	-50	-70	-100
11.1	8.4	-93	-75	-74	-82	-100			-74	-77	-50	-70	-100		-93	-79.4203	-74	-90.8051	-100		-74	-77	-50	-70	-100
11.1	8.4	-93	-81	-74	-82	-100			-74	-77	-50	-86	-100		-93	-81	-74	-90.8051	-100		-74	-77	-50	-86	-100
11.1	8.4	-93	-81	-74	-82	-100			-74	-77	-50	-86	-100		-93	-81	-74	-90.8051	-100		-74	-77	-50	-86	-100
11.1	8.4	-93	-81	-74	-82	-100			-74	-77	-50	-86	-100		-93	-81	-74	-90.8051	-100		-74	-77	-50	-86	-100
11.1	8.4	-85	-81	-74	-82	-100			-74	-77	-50	-86	-100		-85	-81	-74	-90.8051	-100		-74	-77	-50	-86	-100
11.1	8.4	-85	-81	-74	-82	-100			-74	-77	-50	-86	-100		-85	-81	-74	-90.8051	-100		-74	-77	-50	-86	-100
11.1	8.4	-85	-81	-74	-82	-100			-74	-77	-50	-86	-100		-85	-81	-74	-90.8051	-100		-74	-77	-50	-86	-100
11.1	8.4	-85	-81	-74	-82	-100			-74	-77	-50	-86	-100		-85	-81	-74	-90.8051	-100		-74	-77	-50	-86	-100
11.1	8.4	-85	-77	-80	-81	-100			-75	-77	-52	-91	-100		-85	-77	-75.8722	-90.8051	-100		-75	-77	-52	-91	-100
11.1	8.4	-85	-77	-80	-81	-100			-75	-77	-52	-91	-100		-85	-77	-75.8722	-90.8051	-100		-75	-77	-52	-91	-100
11.1	8.4	-85	-77	-80	-81	-100			-75	-77	-52	-91	-100		-85	-77	-75.8722	-90.8051	-100		-75	-77	-52	-91	-100
11.1	8.4	-88	-77	-80	-81	-100			-75	-77	-52	-91	-100		-88	-77	-75.8722	-90.8051	-100		-75	-77	-52	-91	-100
11.1	8.4	-88	-77	-80	-81	-100			-75	-77	-52	-91	-100		-88	-77	-75.8722	-90.8051	-100		-75	-77	-52	-91	-100
11.1	8.4	-88	-77	-80	-81	-100			-75	-77	-52	-91	-100		-88	-77	-75.8722	-90.8051	-100		-75	-77	-52	-91	-100
11.1	8.4	-88	-77	-80	-81	-100			-75	-77	-52	-91	-100		-88	-77	-75.8722	-90.8051	-100		-75	-77	-52	-91	-100
11.1	8.4	-86	-76	-79	-81	-100			-75	-77	-52	-91	-100		-86	-76	-79	-90.8051	-100		-75	-77	-52	-91	-100
11.1	8.4	-86	-76	-79	-81	-100			-75	-72	-52	-91	-100		-86	-76	-79	-90.8051	-100		-75	-72	-52	-91	-100
11.1	8.4	-86	-76	-79	-81	-100			-75	-72	-52	-91	-100		-86	-76	-79	-90.8051	-100		-75	-72	-52	-91	-100
11.1	8.4	-86	-76	-79	-81	-100			-75	-72	-52	-91	-100		-86	-76	-79	-90.8051	-100		-75	-72	-52	-91	-100
11.1	8.4	-86	-76	-79	-81	-100			-75	-72	-52	-91	-100		-86	-76	-79	-90.8051	-100		-75	-72	-52	-91	-100
11.1	8.4	-86	-76	-79	-81	-100			-75	-72	-52	-91	-100		-86	-76	-79	-90.8051	-100		-75	-72	-52	-91	-100
11.1	8.4	-86	-76	-79	-81	-100			-75	-72	-52	-91	-100		-86	-76	-79	-90.8051	-100		-75	-72	-52	-91	-100
11.1	8.4	-87	-81	-79	-90	-100			-76	-75	-51	-91	-100		-87	-81	-79	-90	-100		-76	-75	-51	-91	-100
11.1	8.4	-87	-81	-79	-90	-100			-76	-75	-51	-91	-100		-87	-81	-79	-90	-100		-76	-75	-51	-91	-100
11.1	8.4	-87	-81	-79	-90	-100			-76	-75	-51	-91	-100		-87	-81	-79	-90	-100		-76	-75	-51	-91	-100
11.1	8.4	-87	-81	-79	-90	-100			-76	-75	-51	-91	-100		-87	-81	-79	-90	-100		-76	-75	-51	-91	-100
11.1	8.4	-87	-81	-79	-90	-100			-76	-75	-51	-91	-100		-87	-81	-79	-90	-100		-76	-75	-51	-91	-100
11.1	8.4	-87	-81	-79	-90	-100			-76	-75	-51	-91	-100		-87	-81	-79	-90	-100		-76	-75	-51	-91	-100
11.1	8.4	-87	-81	-79	-90	-100			-76	-75	-51	-91	-100		-87	-81	-79	-90	-100		-76	-75	-51	-91	-100
11.1	8.4	-87	-81	-79	-90	-100			-76	-75	-51	-91	-100		-87	-81	-79	-90	-100		-76	-75	-51	-91	-100
11.1	8.4	-87	-81	-79	-90	-100			-76	-75	-51	-91	-100		-87	-81	-79	-90	-100		-76	-75	-51	-91	-100
11.1	8.4	-87	-81	-79	-90	-100			-76	-75	-51	-91	-100		-87	-81	-79	-90	-100		-76	-75	-51	-91	-100
11.1	8.4	-87	-81	-79	-90	-100			-76	-75	-51	-91	-100		-87	-81	-79	-90	-100		-76	-75	-51	-91	-100
11.1	8.4	-87	-81	-79	-90	-100			-76	-75	-51	-91	-100		-87	-81	-79	-90	-100		-76	-75	-51	-91	-100
11.1	8.4	-87	-81	-79	-90	-100			-76	-75	-51	-91	-100		-87	-81	-79	-90	-100		-76	-75	-51	-91	-100
11.1	8.4	-87	-81	-79	-90	-100			-76	-75	-51	-91	-100		-87	-81	-79	-90	-100		-76	-75	-51	-91	-100
11.1	8.4	-88	-74	-80	-90	-100			-74	-72	-50	-91	-100		-88	-79.4203	-75.8722	-90	-100		-74	-72	-50	-91	-100
11.1	8.4	-88	-74	-80	-90	-100			-74	-72	-50	-91	-100		-88	-79.4203	-75.8722	-90	-100		-74	-72	-50	-91	-100
11.1	8.4	-88	-74	-80	-90	-100			-74	-72	-50	-91	-100		-88	-79.4203	-75.8722	-90	-100		-74	-72	-50	-91	-100
11.1	8.4	-88	-74	-80	-90	-100			-74	-72	-50	-91	-100		-88	-79.4203	-75.8722	-90	-100		-74	-72	-50	-91	-100
11.1	8.4	-88	-74	-80	-90	-100			-74	-72	-50	-91	-100		-88	-79.4203	-75.8722	-90	-100		-74	-72	-50	-91	-100
11.1	8.4	-88	-74	-80	-90	-100			-74	-72	-50	-91	-100		-88	-79.4203	-75.8722	-90	-100		-74	-72	-50	-91	-100
11.1	8.4	-88	-74	-80	-90	-100			-74	-72	-50	-91	-100		-88	-79.4203	-75.8722	-90	-100		-74	-72	-50	-91	-100
11.1	8.4	-88	-74	-80	-90	-100			-81	-68	-50	-91	-100		-88	-79.4203	-75.8722	-90	-100		-81	-74.6692	-50	-91	-100
11.1	8.4	-88	-74	-83	-90	-100			-81	-68	-50	-91	-100		-88	-79.4203	-75.8722	-90	-100		-81	-74.6692	-50	-91	-100
11.1	7.2	-88	-74	-83	-90	-100	9.6	6.9	-81	-68	-50	-91	-100		-88	-78.698	-71.2889	-90	-100		-69.875	-73.9789	-55.6045	-91	-100
11.1	7.2	-89	-80	-68	-90	-100			-72	-75	-55	-91	-100		-89	-80	-71.2889	-90	-100		-72	-75	-55	-91	-100
11.1	7.2	-89	-80	-68	-90	-100			-72	-75	-55	-91	-100		-89	-80	-71.2889	-90	-100		-72	-75	-55	-91	-100
11.1	7.2	-89	-80	-68	-84	-100			-72	-75	-55	-60	-100		-89	-80	-71.2889	-84	-100		-72	-75	-55	-60	-100
11.1	7.2	-89	-80	-68	-84	-100			-72	-75	-55	-83	-100		-89	-80	-71.2889	-84	-100		-72	-75	-55	-83	-100
11.1	7.2	-89	-80	-68	-84	-100			-72	-75	-55	-83	-100		-89	-80	-71.2889	-84	-100		-72	-75	-55	-83	-100
11.1	7.2	-89	-80	-68	-84	-100			-72	-75	-55	-83	-100		-89	-80	-71.2889	-84	-100		-72	-75	-55	-83	-100
11.1	7.2	-89	-80	-68	-84	-100			-72	-75	-55	-83	-100		-89	-80	-71.2889	-84	-100		-72	-75	-55	-83	-100
11.1	7.2	-89	-80	-68	-88	-100			-71	-72	-50	-88	-100		-89	-80	-71.2889	-88	-100		-71	-72	-55.6045	-88	-100
11.1	7.2	-89	-80	-68	-88	-100			-71	-72	-50	-88	-100		-89	-80	-71.2889	-88	-100		-71	-72	-55.6045	-88	-100
11.1	7.2	-89	-80	-68	-88	-100			-71	-72	-50	-88	-100		-89	-80	-71.2889	-88	-100		-71	-72	-55.6045	-88	-100
11.1	7.2	-89	-80	-68	-88	-100			-71	-72	-50	-88	-100		-89	-80	-71.2889	-88	-100		-71	-72	-55.6045	-88	-100
11.1	7.2	-89	-80	-68	-88	-100			-71	-72	-50	-88	-100		-89	-80	-71.2889	-88	-100		-71	-72	-55.6045	-88	-100
11.1	7.2	-89	-80	-68	-88	-100			-71	-72	-50	-88	-100		-89	-80	-71.2889	-88	-100		-71	-72	-55.6045	-88	-100
11.1	7.2	-89	-80	-68	-88	-100			-71	-72	-50	-88	-100		-89	-80	-71.2889	-88	-100		-71	-72	-55.6045	-88	-100
11.1	7.2	-89	-79	-71	-88	-100			-71	-72	-50	-89	-100		-89	-79	-71	-88	-100		-71	-72	-55.6045	-89	-100
11.1	7.2	-89	-79	-71	-88	-100			-71	-72	-50	-89	-100		-89	-79	-71	-88	-100		-71	-72	-55.6045	-89	-100
11.1	7.2	-89	-79	-71	-88	-100			-71	-72	-50	-89	-100		-89	-79	-71	-88	-100		-71	-72	-55.6045	-89	-100
11.1	7.2	-89	-79	-71	-88	-100			-71	-72	-50	-89	-100		-89	-79	-71	-88	-100		-71	-72	-55.6045	-89	-100
11.1	7.2	-89	-79	-71	-88	-100			-71	-72	-50	-89	-100		-89	-79	-71	-88	-100		-71	-72	-55.6045	-89	-100
11.1	7.2	-89	-79	-71	-88	-100			-71	-72	-50	-89	-100		-89	-79	-71	-88	-100		-71	-72	-55.6045	-89	-100
11.1	7.2	-89	-79	-71	-88	-100			-71	-72	-50	-89	-100		-89	-79	-71	-88	-100		-71	-72	-55.6045	-89	-100
11.1	7.2	-91	-78	-71	-88	-100			-71	-72	-50	-89	-100		-91	-78	-71	-88	-100		-71	-72	-55.6045	-89	-100
11.1	7.2	-91	-78	-71	-88	-100			-71	-72	-57	-89	-100		-91	-78	-71	-88	-100		-71	-72	-57	-89	-100
11.1	7.2	-91	-78	-71	-88	-100			-71	-72	-57	-89	-100		-91	-78	-71	-88	-100		-71	-72	-57	-89	-100
11.1	7.2	-91	-78	-71	-88	-100			-71	-72	-57	-89	-100		-91	-78	-71	-88	-100		-71	-72	-57	-89	-100
11.1	7.2	-91	-78	-71	-88	-100			-71	-72	-57	-89	-100		-91	-78	-71	-88	-100		-71	-72	-57	-89	-100
11.1	7.2	-91	-78	-71	-88	-100			-71	-72	-57	-89	-100		-91	-78	-71	-88	-100		-71	-72	-57	-89	-100
11.1	7.2	-91	-78	-71	-88	-100			-71	-72	-57	-89	-100		-91	-78	-71	-88	-100		-71	-72	-57	-89	-100
11.1	7.2	-91	-78	-71	-88	-100			-71	-72	-57	-93	-100		-91	-78	-71	-88	-100		-71	-72	-57	-93	-100
11.1	7.2	-91	-78	-71	-88	-100			-71	-72	-57	-93	-100		-91	-78	-71	-88	-100		-71	-72	-57	-93	-100
11.1	7.2	-91	-78	-71	-88	-100			-71	-72	-57	-93	-100		-91	-78	-71	-88	-100		-71	-72	-57	-93	-100
11.1	7.2	-91	-78	-71	-88	-100			-71	-72	-57	-93	-100		-91	-78	-71	-88	-100		-71	-72	-57	-93	-100
11.1	7.2	-91	-78	-71	-88	-100			-71	-72	-57	-93	-100		-91	-78	-71	-88	-100		-71	-72	-57	-93	-100
11.1	7.2	-91	-78	-71	-88	-100			-71	-72	-57	-93	-100		-91	-78	-71	-88	-100		-71	-72	-57	-93	-100
11.1	7.2	-91	-78	-71	-88	-100			-71	-72	-57	-93	-100		-91	-78	-71	-88	-100		-71	-72	-57	-93	-100
11.1	7.2	-91	-78	-72	-88	-100			-68	-75	-56	-93	-100		-91	-78	-72	-88	-100		-68	-75	-56	-93	-100
11.1	7.2	-91	-78	-72	-88	-100			-68	-75	-56	-93	-100		-91	-78	-72	-88	-100		-68	-75	-56	-93	-100
11.1	7.2	-91	-78	-72	-88	-100			-68	-75	-56	-93	-100		-91	-78	-72	-88	-100		-68	-75	-56	-93	-100
11.1	7.2	-91	-78	-72	-88	-100			-68	-75	-56	-93	-100		-91	-78	-72	-88	-100		-68	-75	-56	-93	-100
11.1	7.2	-91	-78	-72	-88	-100			-68	-75	-56	-93	-100		-91	-78	-72	-88	-100		-68	-75	-56	-93	-100
11.1	7.2	-91	-78	-72	-88	-100			-68	-75	-56	-93	-100		-91	-78	-72	-88	-100		-68	-75	-56	-93	-100
11.1	7.2	-91	-78	-72	-88	-100			-68	-75	-56	-93	-100		-91	-78	-72	-88	-100		-68	-75	-56	-93	-100
11.1	7.2	-91	-78	-72	-88	-100			-68	-75	-56	-93	-100		-91	-78	-72	-88	-100		-68	-75	-56	-93	-100
11.1	7.2	-91	-78	-72	-88	-100			-68	-75	-56	-93	-100		-91	-78	-72	-88	-100		-68	-75	-56	-93	-100
11.1	7.2	-75	-78	-72	-71	-100			-68	-75	-56	-93	-100		-89.5038	-78	-72	-87.7569	-100		-68	-75	-56	-93	-100
11.1	7.2	-75	-78	-72	-71	-100			-68	-75	-56	-93	-100		-89.5038	-78	-72	-87.7569	-100		-68	-75	-56	-93	-100
11.1	7.2	-75	-78	-72	-71	-100			-68	-75	-56	-93	-100		-89.5038	-78	-72	-87.7569	-100		-68	-75	-56	-93	-100
11.1	7.2	-75	-78	-72	-71	-100			-68	-75	-56	-93	-100		-89.5038	-78	-72	-87.7569	-100		-68	-75	-56	-93	-100
11.1	7.2	-75	-78	-72	-71	-100			-68	-75	-56	-93	-100		-89.5038	-78	-72	-87.7569	-100		-68	-75	-56	-93	-100
11.1	7.2	-75	-78	-72	-71	-100			-68	-75	-56	-93	-100		-89.5038	-78	-72	-87.7569	-100		-68	-75	-56	-93	-100
11.1	7.2	-74	-77	-72	-88	-100			-68	-75	-56	-93	-100		-89.5038	-77	-72	-88	-100		-68	-75	-56	-93	-100
11.1	7.2	-74	-77	-72	-88	-100			-68	-75	-56	-93	-100		-89.5038	-77	-72	-88	-100		-68	-75	-56	-93	-100
11.1	7.2	-74	-77	-72	-88	-100			-68	-75	-56	-92	-100		-89.5038	-77	-72	-88	-100		-68	-75	-56	-92	-100
11.1	7.2	-74	-77	-72	-88	-100			-68	-75	-56	-92	-100		-89.5038	-77	-72	-88	-100		-68	-75	-56	-92	-100
11.1	7.2	-74	-77	-72	-88	-100			-68	-75	-56	-92	-100		-89.5038	-77	-72	-88	-100		-68	-75	-56	-92	-100
11.1	7.2	-74	-77	-72	-88	-100			-68	-75	-56	-92	-100		-89.5038	-77	-72	-88	-100		-68	-75	-56	-92	-100
11.1	7.2	-77	-77	-72	-88	-100			-68	-75	-56	-89	-100		-89.5038	-77	-72	-88	-100		-68	-75	-56	-89	-100
11.1	7.2	-77	-77	-72	-88	-100			-68	-75	-56	-89	-100		-89.5038	-77	-72	-88	-100		-68	-75	-56	-89	-100
11.1	7.2	-77	-77	-72	-88	-100			-68	-75	-56	-89	-100		-89.5038	-77	-72	-88	-100		-68	-75	-56	-89	-100
11.1	7.2	-77	-77	-72	-88	-100			-68	-75	-56	-89	-100		-89.5038	-77	-72	-88	-100		-68	-75	-56	-89	-100
11.1	7.2	-77	-77	-72	-88	-100			-68	-75	-56	-89	-100		-89.5038	-77	-72	-88	-100		-68	-75	-56	-89	-100
11.1	7.2	-77	-77	-72	-88	-100			-68	-75	-56	-89	-100		-89.5038	-77	-72	-88	-100		-68	-75	-56	-89	-100
11.1	7.2	-77	-77	-72	-88	-100			-68	-75	-56	-89	-100		-89.5038	-77	-72	-88	-100		-68	-75	-56	-89	-100
11.1	7.2	-89	-78	-72	-88	-100			-68	-75	-56	-89	-100		-89	-78	-72	-88	-100		-68	-75	-56	-89	-100
11.1	7.2	-89	-78	-72	-88	-100			-68	-75	-56	-89	-100		-89	-78	-72	-88	-100		-68	-75	-56	-89	-100
11.1	7.2	-89	-78	-72	-88	-100			-68	-75	-56	-89	-100		-89	-78	-72	-88	-100		-68	-75	-56	-89	-100
11.1	7.2	-89	-78	-72	-88	-100			-71	-72	-54	-89	-100		-89	-78	-72	-88	-100		-71	-72	-54	-89	-100
11.1	7.2	-89	-78	-72	-88	-100			-71	-72	-54	-89	-100		-89	-78	-72	-88	-100		-71	-72	-54	-89	-100
11.1	7.2	-89	-78	-72	-88	-100			-71	-72	-54	-89	-100		-89	-78	-72	-88	-100		-71	-72	-54	-89	-100
11.1	7.2	-89	-78	-72	-88	-100			-71	-72	-54	-89	-100		-89	-78	-72	-88	-100		-71	-72	-54	-89	-100
11.1	7.2	-89	-78	-72	-88	-100			-71	-72	-54	-90	-100		-89	-78	-72	-88	-100		-71	-72	-54	-90	-100
11.1	7.2	-89	-78	-72	-88	-100			-71	-72	-54	-90	-100		-89	-78	-72	-88	-100		-71	-72	-54	-90	-100
11.1	7.2	-89	-78	-72	-88	-100			-71	-72	-54	-90	-100		-89	-78	-72	-88	-100		-71	-72	-54	-90	-100
11.1	7.2	-89	-78	-72	-88	-100			-71	-72	-54	-90	-100		-89	-78	-72	-88	-100		-71	-72	-54	-90	-100
11.1	7.2	-89	-78	-72	-88	-100			-71	-72	-54	-90	-100		-89	-78	-72	-88	-100		-71	-72	-54	-90	-100
11.1	7.2	-89	-78	-72	-88	-100			-71	-72	-54	-90	-100		-89	-78	-72	-88	-100		-71	-72	-54	-90	-100
11.1	7.2	-89	-78	-72	-88	-100			-71	-72	-54	-90	-100		-89	-78	-72	-88	-100		-71	-72	-54	-90	-100
11.1	7.2	-89	-79	-72	-88	-100			-71	-72	-54	-90	-100		-89	-79	-72	-88	-100		-71	-72	-54	-90	-100
11.1	7.2	-89	-79	-72	-88	-100			-85	-75	-54	-90	-100		-89	-79	-72	-88	-100		-69.875	-75	-54	-90	-100
11.1	7.2	-89	-79	-72	-88	-100			-85	-75	-54	-90	-100		-89	-79	-72	-88	-100		-69.875	-75	-54	-90	-100
11.1	7.2	-89	-79	-72	-88	-100			-85	-75	-54	-90	-100		-89	-79	-72	-88	-100		-69.875	-75	-54	-90	-100
11.1	7.2	-89	-79	-72	-88	-100			-85	-75	-54	-90	-100		-89	-79	-72	-88	-100		-69.875	-75	-54	-90	-100
11.1	7.2	-89	-79	-72	-88	-100			-85	-75	-54	-90	-100		-89	-79	-72	-88	-100		-69.875	-75	-54	-90	-100
11.1	7.2	-89	-79	-72	-88	-100			-85	-75	-54	-90	-100		-89	-79	-72	-88	-100		-69.875	-75	-54	-90	-100
11.1	7.2	-89	-79	-72	-88	-100			-85	-75	-54	-90	-100		-89	-79	-72	-88	-100		-69.875	-75	-54	-90	-100
11.1	7.2	-89	-79	-72	-88	-100			-85	-75	-54	-90	-100		-89	-79	-72	-88	-100		-69.875	-75	-54	-90	-100
11.1	7.2	-89	-79	-72	-88	-100			-85	-75	-54	-90	-100		-89	-79	-72	-88	-100		-69.875	-75	-54	-90	-100
11.1	7.2	-89	-79	-72	-88	-100			-85	-75	-54	-90	-100		-89	-79	-72	-88	-100		-69.875	-75	-54	-90	-100
11.1	7.2	-89	-79	-72	-88	-100			-85	-75	-54	-90	-100		-89	-79	-72	-88	-100		-69.875	-75	-54	-90	-100
11.1	7.2	-89	-79	-72	-88	-100			-85	-75	-54	-90	-100		-89	-79	-72	-88	-100		-69.875	-75	-54	-90	-100
11.1	7.2	-89	-79	-72	-88	-100			-85	-75	-54	-90	-100		-89	-79	-72	-88	-100		-69.875	-75	-54	-90	-100
11.1	7.2	-89	-78	-71	-86	-100			-71	-80	-56	-90	-100		-89	-78	-71	-86	-100		-71	-73.9789	-56	-90	-100
11.1	7.2	-89	-78	-71	-86	-100			-71	-80	-56	-90	-100		-89	-78	-71	-86	-100		-71	-73.9789	-56	-90	-100
11.1	7.2	-89	-78	-71	-86	-100			-71	-80	-56	-90	-100		-89	-78	-71	-86	-100		-71	-73.9789	-56	-90	-100
11.1	7.2	-89	-78	-71	-86	-100			-71	-80	-56	-90	-100		-89	-78	-71	-86	-100		-71	-73.9789	-56	-90	-100
11.1	7.2	-89	-78	-71	-86	-100			-71	-80	-56	-90	-100		-89	-78	-71	-86	-100		-71	-73.9789	-56	-90	-100
11.1	7.2	-89	-78	-71	-86	-100			-71	-80	-56	-90	-100		-89	-78	-71	-86	-100		-71	-73.9789	-56	-90	-100
11.1	7.2	-89	-78	-71	-86	-100			-71	-80	-56	-90	-100		-89	-78	-71	-86	-100		-71	-73.9789	-56	-90	-100
11.1	7.2	-91	-78	-71	-88	-100			-70	-74	-57	-90	-100		-91	-78	-71	-88	-100		-70	-74	-57	-90	-100
11.1	7.2	-91	-78	-71	-88	-100			-70	-74	-57	-90	-100		-91	-78	-71	-88	-100		-70	-74	-57	-90	-100
11.1	7.2	-91	-78	-71	-88	-100			-70	-74	-57	-90	-100		-91	-78	-71	-88	-100		-70	-74	-57	-90	-100
11.1	7.2	-91	-78	-71	-88	-100			-70	-74	-57	-90	-100		-91	-78	-71	-88	-100		-70	-74	-57	-90	-100
11.1	7.2	-91	-78	-71	-88	-100			-70	-74	-57	-55	-100		-91	-78	-71	-88	-100		-70	-74	-57	-87.7034	-100
11.1	7.2	-91	-78	-71	-88	-100			-70	-74	-57	-55	-100		-91	-78	-71	-88	-100		-70	-74	-57	-87.7034	-100
11.1	7.2	-91	-78	-71	-88	-100			-70	-74	-57	-55	-100		-91	-78	-71	-88	-100		-70	-74	-57	-87.7034	-100
11.1	7.2	-91	-78	-71	-88	-100			-70	-75	-57	-56	-100		-91	-78	-71	-88	-100		-70	-75	-57	-56	-100
11.1	7.2	-91	-80	-72	-88	-100			-70	-75	-57	-56	-100		-91	-80	-72	-88	-100		-70	-75	-57	-56	-100
11.1	7.2	-91	-80	-72	-88	-100			-70	-75	-57	-56	-100		-91	-80	-72	-88	-100		-70	-75	-57	-56	-100
11.1	7.2	-91	-80	-72	-88	-100			-70	-75	-57	-56	-100		-91	-80	-72	-88	-100		-70	-75	-57	-56	-100
11.1	7.2	-91	-80	-72	-88	-100			-70	-75	-57	-56	-100		-91	-80	-72	-88	-100		-70	-75	-57	-56	-100
11.1	7.2	-91	-80	-72	-88	-100			-70	-75	-57	-56	-100		-91	-80	-72	-88	-100		-70	-75	-57	-56	-100
11.1	7.2	-91	-80	-72	-88	-100			-70	-75	-57	-56	-100		-91	-80	-72	-88	-100		-70	-75	-57	-56	-100
11.1	7.2	-91	-80	-71	-88	-100			-70	-75	-57	-55	-100		-91	-80	-71	-88	-100		-70	-75	-57	-87.7034	-100
11.1	7.2	-91	-80	-71	-88	-100			-70	-75	-57	-55	-100		-91	-80	-71	-88	-100		-70	-75	-57	-87.7034	-100
11.1	7.2	-91	-80	-71	-88	-100			-70	-75	-57	-55	-100		-91	-80	-71	-88	-100		-70	-75	-57	-87.7034	-100
11.1	7.2	-91	-80	-71	-88	-100			-70	-75	-57	-55	-100		-91	-80	-71	-88	-100		-70	-75	-57	-87.7034	-100
11.1	7.2	-91	-80	-71	-88	-100			-70	-75	-57	-55	-100		-91	-80	-71	-88	-100		-70	-75	-57	-87.7034	-100
11.1	7.2	-91	-80	-71	-88	-100			-70	-75	-57	-55	-100		-91	-80	-71	-88	-100		-70	-75	-57	-87.7034	-100
11.1	7.2	-91	-80	-71	-88	-100			-70	-75	-57	-55	-100		-91	-80	-71	-88	-100		-70	-75	-57	-87.7034	-100
11.1	7.2	-86	-80	-71	-87	-100			-70	-71	-56	-55	-100		-86	-80	-71	-87	-100		-70	-71	-56	-87.7034	-100
11.1	7.2	-86	-80	-71	-87	-100			-70	-71	-56	-55	-100		-86	-80	-71	-87	-100		-70	-71	-56	-87.7034	-100
11.1	7.2	-86	-80	-71	-87	-100			-70	-71	-56	-55	-100		-86	-80	-71	-87	-100		-70	-71	-56	-87.7034	-100
11.1	7.2	-86	-80	-71	-87	-100			-70	-71	-56	-55	-100		-86	-80	-71	-87	-100		-70	-71	-56	-87.7034	-100
11.1	7.2	-86	-80	-71	-87	-100			-70	-71	-56	-55	-100		-86	-80	-71	-87	-100		-70	-71	-56	-87.7034	-100
11.1	7.2	-86	-80	-71	-87	-100			-70	-71	-56	-55	-100		-86	-80	-71	-87	-100		-70	-71	-56	-87.7034	-100
11.1	7.2	-86	-80	-71	-87	-100			-70	-71	-56	-55	-100		-86	-80	-71	-87	-100		-70	-71	-56	-87.7034	-100
11.1	7.2	-89	-80	-70	-88	-100			-70	-71	-56	-55	-100		-89	-80	-70	-88	-100		-70	-71	-56	-87.7034	-100
11.1	7.2	-89	-80	-70	-88	-100			-70	-71	-56	-55	-100		-89	-80	-70	-88	-100		-70	-71	-56	-87.7034	-100
11.1	7.2	-89	-80	-70	-88	-100			-70	-71	-56	-55	-100		-89	-80	-70	-88	-100		-70	-71	-56	-87.7034	-100
11.1	7.2	-89	-80	-70	-88	-100			-70	-71	-56	-55	-100		-89	-80	-70	-88	-100		-70	-71	-56	-87.7034	-100
11.1	7.2	-89	-80	-70	-88	-100			-70	-71	-56	-55	-100		-89	-80	-70	-88	-100		-70	-71	-56	-87.7034	-100
11.1	7.2	-89	-80	-70	-88	-100			-70	-71	-56	-55	-100		-89	-80	-70	-88	-100		-70	-71	-56	-87.7034	-100
11.1	7.2	-89	-80	-70	-88	-100			-70	-71	-56	-55	-100		-89	-80	-70	-88	-100		-70	-71	-56	-87.7034	-100
11.1	7.2	-89	-80	-70	-88	-100			-69	-78	-54	-55	-100		-89	-80	-70	-88	-100		-69	-78	-54	-87.7034	-100
11.1	7.2	-89	-80	-70	-88	-100			-69	-78	-54	-55	-100		-89	-80	-70	-88	-100		-69	-78	-54	-87.7034	-100
11.1	7.2	-89	-80	-70	-88	-100			-69	-78	-54	-55	-100		-89	-80	-70	-88	-100		-69	-78	-54	-87.7034	-100
11.1	7.2	-89	-80	-70	-88	-100			-69	-78	-54	-55	-100		-89	-80	-70	-88	-100		-69	-78	-54	-87.7034	-100
11.1	7.2	-89	-80	-70	-88	-100			-69	-78	-54	-55	-100		-89	-80	-70	-88	-100		-69	-78	-54	-87.7034	-100
11.1	7.2	-89	-80	-70	-88	-100			-69	-78	-54	-55	-100		-89	-80	-70	-88	-100		-69	-78	-54	-87.7034	-100
11.1	7.2	-89	-80	-70	-88	-100			-69	-78	-54	-55	-100		-89	-80	-70	-88	-100		-69	-78	-54	-87.7034	-100
11.1	7.2	-89	-78	-70	-88	-100			-69	-78	-54	-55	-100		-89	-78	-70	-88	-100		-69	-78	-54	-87.7034	-100
11.1	7.2	-89	-78	-70	-88	-100			-69	-78	-54	-88	-100		-89	-78	-70	-88	-100		-69	-78	-54	-88	-100
11.1	7.2	-89	-78	-70	-88	-100			-69	-78	-54	-88	-100		-89	-78	-70	-88	-100		-69	-78	-54	-88	-100
11.1	7.2	-89	-78	-70	-88	-100			-69	-78	-54	-88	-100		-89	-78	-70	-88	-100		-69	-78	-54	-88	-100
11.1	7.2	-89	-78	-70	-88	-100			-69	-78	-54	-88	-100		-89	-78	-70	-88	-100		-69	-78	-54	-88	-100
11.1	7.2	-89	-78	-70	-88	-100			-69	-78	-54	-88	-100		-89	-78	-70	-88	-100		-69	-78	-54	-88	-100
11.1	7.2	-89	-78	-70	-88	-100			-69	-78	-54	-88	-100		-89	-78	-70	-88	-100		-69	-78	-54	-88	-100
11.1	7.2	-89	-78	-70	-88	-100			-69	-73	-55	-88	-100		-89	-78	-70	-88	-100		-69	-73	-55	-88	-100
11.1	7.2	-89	-78	-70	-88	-100			-69	-73	-55	-88	-100		-89	-78	-70	-88	-100		-69	-73	-55	-88	-100
11.1	6	-89	-78	-70	-88	-100	9.6	8.1	-69	-73	-55	-88	-100		-89	-71.458	-70	-88	-100		-75.5682	-73	-55	-88	-100
11.1	6	-89	-78	-70	-88	-100			-69	-73	-63	-88	-100		-89	-71.458	-70	-88	-100		-75.5682	-73	-63	-88	-100
11.1	6	-89	-78	-70	-88	-100			-69	-73	-63	-88	-100		-89	-71.458	-70	-88	-100		-75.5682	-73	-63	-88	-100
11.1	6	-89	-78	-70	-88	-100			-69	-73	-63	-88	-100		-89	-71.458	-70	-88	-100		-75.5682	-73	-63	-88	-100
11.1	6	-89	-78	-70	-90	-100			-69	-73	-63	-88	-100		-89	-71.458	-70	-90	-100		-75.5682	-73	-63	-88	-100
11.1	6	-89	-78	-70	-90	-100			-69	-73	-63	-88	-100		-89	-71.458	-70	-90	-100		-75.5682	-73	-63	-88	-100
11.1	6	-89	-78	-70	-90	-100			-69	-73	-63	-88	-100		-89	-71.458	-70	-90	-100		-75.5682	-73	-63	-88	-100
11.1	6	-89	-78	-70	-90	-100			-69	-73	-63	-88	-100		-89	-71.458	-70	-90	-100		-75.5682	-73	-63	-88	-100
11.1	6	-89	-78	-70	-90	-100			-69	-73	-63	-88	-100		-89	-71.458	-70	-90	-100		-75.5682	-73	-63	-88	-100
11.1	6	-89	-71	-65	-89	-100			-69	-73	-63	-88	-100		-89	-71	-65	-89	-100		-75.5682	-73	-63	-88	-100
11.1	6	-89	-71	-65	-89	-100			-69	-73	-63	-88	-100		-89	-71	-65	-89	-100		-75.5682	-73	-63	-88	-100
11.1	6	-89	-71	-65	-89	-100			-69	-73	-63	-88	-100		-89	-71	-65	-89	-100		-75.5682	-73	-63	-88	-100
11.1	6	-92	-71	-65	-89	-100			-69	-73	-63	-54	-100		-92	-71	-65	-89	-100		-75.5682	-73	-63	-54	-100
11.1	6	-82	-71	-65	-89	-100			-69	-73	-63	-54	-100		-82	-71	-65	-89	-100		-75.5682	-73	-63	-54	-100
11.1	6	-82	-71	-65	-89	-100			-69	-73	-63	-54	-100		-82	-71	-65	-89	-100		-75.5682	-73	-63	-54	-100
11.1	6	-82	-71	-65	-90	-100			-69	-73	-63	-54	-100		-82	-71	-65	-90	-100		-75.5682	-73	-63	-54	-100
11.1	6	-82	-71	-65	-90	-100			-69	-73	-63	-54	-100		-82	-71	-65	-90	-100		-75.5682	-73	-63	-54	-100
11.1	6	-82	-71	-65	-90	-100			-69	-73	-63	-54	-100		-82	-71	-65	-90	-100		-75.5682	-73	-63	-54	-100
11.1	6	-82	-71	-65	-90	-100			-71	-63	-63	-54	-100		-82	-71	-65	-90	-100		-71	-69.626	-63	-54	-100
11.1	6	-82	-71	-65	-90	-100			-71	-63	-63	-54	-100		-82	-71	-65	-90	-100		-71	-69.626	-63	-54	-100
11.1	6	-82	-71	-65	-90	-100			-71	-63	-63	-54	-100		-82	-71	-65	-90	-100		-71	-69.626	-63	-54	-100
11.1	6	-82	-71	-65	-90	-100			-71	-63	-63	-54	-100		-82	-71	-65	-90	-100		-71	-69.626	-63	-54	-100
11.1	6	-85	-71	-65	-90	-100			-71	-63	-63	-93	-100		-85	-71	-65	-90	-100		-71	-69.626	-63	-93	-100
11.1	6	-85	-71	-65	-90	-100			-71	-63	-63	-93	-100		-85	-71	-65	-90	-100		-71	-69.626	-63	-93	-100
11.1	6	-85	-71	-65	-90	-100			-71	-63	-63	-93	-100		-85	-71	-65	-90	-100		-71	-69.626	-63	-93	-100
11.1	6	-85	-71	-65	-90	-100			-71	-63	-63	-93	-100		-85	-71	-65	-90	-100		-71	-69.626	-63	-93	-100
11.1	6	-85	-71	-65	-90	-100			-71	-63	-63	-93	-100		-85	-71	-65	-90	-100		-71	-69.626	-63	-93	-100
11.1	6	-85	-71	-65	-90	-100			-71	-63	-63	-93	-100		-85	-71	-65	-90	-100		-71	-69.626	-63	-93	-100
11.1	6	-85	-71	-65	-90	-100			-71	-63	-63	-93	-100		-85	-71	-65	-90	-100		-71	-69.626	-63	-93	-100
11.1	6	-85	-71	-65	-89	-100			-77	-68	-60	-93	-100		-85	-71	-65	-89	-100		-77	-68	-60	-93	-100
11.1	6	-85	-71	-65	-89	-100			-77	-68	-60	-93	-100		-85	-71	-65	-89	-100		-77	-68	-60	-93	-100
11.1	6	-85	-71	-65	-89	-100			-77	-68	-60	-93	-100		-85	-71	-65	-89	-100		-77	-68	-60	-93	-100
11.1	6	-85	-71	-65	-89	-100			-77	-68	-60	-93	-100		-85	-71	-65	-89	-100		-77	-68	-60	-93	-100
11.1	6	-85	-71	-65	-89	-100			-77	-68	-60	-93	-100		-85	-71	-65	-89	-100		-77	-68	-60	-93	-100
11.1	6	-85	-71	-65	-89	-100			-77	-68	-60	-93	-100		-85	-71	-65	-89	-100		-77	-68	-60	-93	-100
11.1	6	-85	-71	-65	-89	-100			-77	-68	-60	-93	-100		-85	-71	-65	-89	-100		-77	-68	-60	-93	-100
11.1	6	-84	-71	-65	-89	-100			-77	-68	-60	-93	-100		-84	-71	-65	-89	-100		-77	-68	-60	-93	-100
11.1	6	-84	-71	-65	-89	-100			-74	-68	-60	-93	-100		-84	-71	-65	-89	-100		-74	-68	-60	-93	-100
11.1	6	-84	-71	-65	-89	-100			-74	-68	-60	-93	-100		-84	-71	-65	-89	-100		-74	-68	-60	-93	-100
11.1	6	-84	-71	-65	-89	-100			-74	-68	-60	-93	-100		-84	-71	-65	-89	-100		-74	-68	-60	-93	-100
11.1	6	-84	-71	-65	-89	-100			-74	-68	-60	-93	-100		-84	-71	-65	-89	-100		-74	-68	-60	-93	-100
11.1	6	-84	-71	-65	-89	-100			-74	-68	-60	-93	-100		-84	-71	-65	-89	-100		-74	-68	-60	-93	-100
11.1	6	-84	-71	-65	-89	-100			-74	-68	-60	-93	-100		-84	-71	-65	-89	-100		-74	-68	-60	-93	-100
11.1	6	-85	-71	-65	-88	-100			-77	-68	-57	-93	-100		-85	-71	-65	-88	-100		-77	-68	-57	-93	-100
11.1	6	-85	-71	-65	-88	-100			-77	-68	-57	-93	-100		-85	-71	-65	-88	-100		-77	-68	-57	-93	-100
11.1	6	-85	-78	-65	-88	-100			-77	-68	-57	-93	-100		-85	-71.458	-65	-88	-100		-77	-68	-57	-93	-100
11.1	6	-85	-78	-65	-88	-100			-77	-68	-57	-93	-100		-85	-71.458	-65	-88	-100		-77	-68	-57	-93	-100
11.1	6	-85	-78	-65	-88	-100			-77	-68	-57	-93	-100		-85	-71.458	-65	-88	-100		-77	-68	-57	-93	-100
11.1	6	-85	-78	-65	-88	-100			-77	-68	-57	-93	-100		-85	-71.458	-65	-88	-100		-77	-68	-57	-93	-100
11.1	6	-85	-78	-65	-88	-100			-77	-68	-57	-93	-100		-85	-71.458	-65	-88	-100		-77	-68	-57	-93	-100
11.1	6	-84	-71	-65	-89	-100			-77	-68	-57	-93	-100		-84	-71	-65	-89	-100		-77	-68	-57	-93	-100
11.1	6	-84	-71	-65	-89	-100			-77	-68	-57	-93	-100		-84	-71	-65	-89	-100		-77	-68	-57	-93	-100
11.1	6	-84	-71	-65	-89	-100			-77	-68	-57	-93	-100		-84	-71	-65	-89	-100		-77	-68	-57	-93	-100
11.1	6	-84	-71	-65	-89	-100			-77	-68	-57	-93	-100		-84	-71	-65	-89	-100		-77	-68	-57	-93	-100
11.1	6	-84	-71	-65	-89	-100			-77	-68	-57	-93	-100		-84	-71	-65	-89	-100		-77	-68	-57	-93	-100
11.1	6	-84	-71	-65	-89	-100			-77	-68	-57	-93	-100		-84	-71	-65	-89	-100		-77	-68	-57	-93	-100
11.1	6	-84	-71	-65	-89	-100			-77	-68	-57	-93	-100		-84	-71	-65	-89	-100		-77	-68	-57	-93	-100
11.1	6	-84	-70	-66	-89	-100			-77	-68	-62	-93	-100		-84	-70	-66	-89	-100		-77	-68	-62	-93	-100
11.1	6	-84	-70	-66	-89	-100			-77	-68	-62	-93	-100		-84	-70	-66	-89	-100		-77	-68	-62	-93	-100
11.1	6	-84	-70	-66	-89	-100			-77	-68	-62	-93	-100		-84	-70	-66	-89	-100		-77	-68	-62	-93	-100
11.1	6	-84	-70	-66	-89	-100			-77	-68	-62	-93	-100		-84	-70	-66	-89	-100		-77	-68	-62	-93	-100
11.1	6	-84	-70	-66	-89	-100			-77	-68	-62	-93	-100		-84	-70	-66	-89	-100		-77	-68	-62	-93	-100
11.1	6	-84	-70	-66	-89	-100			-77	-68	-62	-93	-100		-84	-70	-66	-89	-100		-77	-68	-62	-93	-100
11.1	6	-84	-70	-66	-89	-100			-77	-68	-62	-93	-100		-84	-70	-66	-89	-100		-77	-68	-62	-93	-100
11.1	6	-84	-70	-66	-89	-100			-77	-68	-62	-93	-100		-84	-70	-66	-89	-100		-77	-68	-62	-93	-100
11.1	6	-84	-71	-65	-89	-100			-77	-68	-62	-93	-100		-84	-71	-65	-89	-100		-77	-68	-62	-93	-100
11.1	6	-84	-71	-65	-89	-100			-77	-68	-62	-93	-100		-84	-71	-65	-89	-100		-77	-68	-62	-93	-100
11.1	6	-84	-71	-65	-89	-100			-77	-68	-62	-54	-100		-84	-71	-65	-89	-100		-77	-68	-62	-54	-100
11.1	6	-84	-71	-65	-89	-100			-77	-68	-62	-54	-100		-84	-71	-65	-89	-100		-77	-68	-62	-54	-100
11.1	6	-84	-71	-65	-89	-100			-77	-68	-62	-54	-100		-84	-71	-65	-89	-100		-77	-68	-62	-54	-100
11.1	6	-84	-71	-65	-89	-100			-77	-68	-62	-54	-100		-84	-71	-65	-89	-100		-77	-68	-62	-54	-100
11.1	6	-84	-72	-65	-89	-100			-78	-68	-58	-54	-100		-84	-72	-65	-89	-100		-78	-68	-58	-54	-100
11.1	6	-84	-72	-65	-89	-100			-78	-68	-58	-54	-100		-84	-72	-65	-89	-100		-78	-68	-58	-54	-100
11.1	6	-84	-72	-65	-89	-100			-78	-68	-58	-54	-100		-84	-72	-65	-89	-100		-78	-68	-58	-54	-100
11.1	6	-84	-72	-65	-89	-100			-78	-68	-58	-54	-100		-84	-72	-65	-89	-100		-78	-68	-58	-54	-100
11.1	6	-84	-72	-65	-89	-100			-78	-68	-58	-54	-100		-84	-72	-65	-89	-100		-78	-68	-58	-54	-100
11.1	6	-84	-72	-65	-89	-100			-78	-68	-58	-54	-100		-84	-72	-65	-89	-100		-78	-68	-58	-54	-100
11.1	6	-84	-72	-65	-89	-100			-78	-68	-58	-54	-100		-84	-72	-65	-89	-100		-78	-68	-58	-54	-100
11.1	6	-84	-72	-65	-89	-100			-77	-68	-56	-54	-100		-84	-72	-65	-89	-100		-77	-68	-56	-54	-100
11.1	6	-84	-72	-65	-89	-100			-77	-68	-56	-54	-100		-84	-72	-65	-89	-100		-77	-68	-56	-54	-100
11.1	6	-78	-72	-65	-86	-100			-77	-68	-56	-54	-100		-86.2069	-72	-65	-89.4419	-100		-77	-68	-56	-54	-100
11.1	6	-78	-72	-65	-86	-100			-77	-68	-56	-54	-100		-86.2069	-72	-65	-89.4419	-100		-77	-68	-56	-54	-100
11.1	6	-78	-72	-65	-86	-100			-77	-68	-56	-54	-100		-86.2069	-72	-65	-89.4419	-100		-77	-68	-56	-54	-100
11.1	6	-78	-72	-65	-86	-100			-77	-68	-56	-54	-100		-86.2069	-72	-65	-89.4419	-100		-77	-68	-56	-54	-100
11.1	6	-78	-72	-65	-86	-100			-77	-68	-56	-54	-100		-86.2069	-72	-65	-89.4419	-100		-77	-68	-56	-54	-100
11.1	6	-93	-72	-66	-89	-100			-77	-68	-56	-54	-100		-93	-72	-66	-89	-100		-77	-68	-56	-54	-100
11.1	6	-93	-72	-66	-89	-100			-77	-68	-56	-54	-100		-93	-72	-66	-89	-100		-77	-68	-56	-54	-100
11.1	6	-93	-72	-66	-89	-100			-77	-68	-56	-54	-100		-93	-72	-66	-89	-100		-77	-68	-56	-54	-100
11.1	6	-93	-72	-66	-89	-100			-77	-68	-56	-54	-100		-93	-72	-66	-89	-100		-77	-68	-56	-54	-100
11.1	6	-93	-72	-66	-89	-100			-77	-68	-56	-54	-100		-93	-72	-66	-89	-100		-77	-68	-56	-54	-100
11.1	6	-93	-72	-66	-89	-100			-77	-68	-56	-54	-100		-93	-72	-66	-89	-100		-77	-68	-56	-54	-100
11.1	6	-93	-72	-66	-89	-100			-77	-68	-56	-54	-100		-93	-72	-66	-89	-100		-77	-68	-56	-54	-100
11.1	6	-93	-72	-65	-86	-100			-77	-68	-56	-54	-100		-93	-72	-65	-89.4419	-100		-77	-68	-56	-54	-100
11.1	6	-93	-72	-65	-86	-100			-77	-68	-56	-51	-100		-93	-72	-65	-89.4419	-100		-77	-68	-56	-51	-100
11.1	6	-93	-72	-65	-86	-100			-77	-68	-56	-51	-100		-93	-72	-65	-89.4419	-100		-77	-68	-56	-51	-100
11.1	6	-93	-72	-65	-86	-100			-77	-68	-56	-51	-100		-93	-72	-65	-89.4419	-100		-77	-68	-56	-51	-100
11.1	6	-93	-72	-65	-86	-100			-77	-68	-56	-51	-100		-93	-72	-65	-89.4419	-100		-77	-68	-56	-51	-100
11.1	6	-93	-72	-65	-86	-100			-77	-68	-56	-51	-100		-93	-72	-65	-89.4419	-100		-77	-68	-56	-51	-100
11.1	6	-93	-72	-65	-86	-100			-77	-68	-56	-51	-100		-93	-72	-65	-89.4419	-100		-77	-68	-56	-51	-100
11.1	6	-93	-72	-65	-90	-100			-76	-68	-58	-51	-100		-93	-72	-65	-90	-100		-76	-68	-58	-51	-100
11.1	6	-93	-72	-65	-90	-100			-76	-68	-58	-51	-100		-93	-72	-65	-90	-100		-76	-68	-58	-51	-100
11.1	6	-93	-72	-65	-90	-100			-76	-68	-58	-51	-100		-93	-72	-65	-90	-100		-76	-68	-58	-51	-100
11.1	6	-93	-72	-65	-90	-100			-76	-68	-58	-51	-100		-93	-72	-65	-90	-100		-76	-68	-58	-51	-100
11.1	6	-93	-72	-65	-90	-100			-76	-68	-58	-51	-100		-93	-72	-65	-90	-100		-76	-68	-58	-51	-100
11.1	6	-93	-72	-65	-90	-100			-76	-68	-58	-51	-100		-93	-72	-65	-90	-100		-76	-68	-58	-51	-100
11.1	6	-93	-72	-65	-90	-100			-76	-68	-58	-51	-100		-93	-72	-65	-90	-100		-76	-68	-58	-51	-100
11.1	6	-93	-72	-65	-90	-100			-76	-68	-58	-56	-100		-93	-72	-65	-90	-100		-76	-68	-58	-56	-100
11.1	6	-93	-72	-65	-90	-100			-76	-68	-58	-56	-100		-93	-72	-65	-90	-100		-76	-68	-58	-56	-100
11.1	6	-93	-72	-65	-90	-100			-76	-68	-58	-56	-100		-93	-72	-65	-90	-100		-76	-68	-58	-56	-100
11.1	6	-93	-72	-65	-90	-100			-76	-68	-58	-56	-100		-93	-72	-65	-90	-100		-76	-68	-58	-56	-100
11.1	6	-93	-72	-65	-90	-100			-76	-68	-58	-56	-100		-93	-72	-65	-90	-100		-76	-68	-58	-56	-100
11.1	6	-93	-72	-65	-90	-100			-76	-68	-58	-56	-100		-93	-72	-65	-90	-100		-76	-68	-58	-56	-100
11.1	6	-93	-72	-65	-90	-100			-76	-68	-58	-56	-100		-93	-72	-65	-90	-100		-76	-68	-58	-56	-100
11.1	6	-93	-72	-65	-91	-100			-76	-68	-58	-93	-100		-93	-72	-65	-91	-100		-76	-68	-58	-93	-100
11.1	6	-93	-72	-65	-91	-100			-76	-68	-58	-93	-100		-93	-72	-65	-91	-100		-76	-68	-58	-93	-100
11.1	6	-93	-72	-65	-91	-100			-76	-68	-58	-93	-100		-93	-72	-65	-91	-100		-76	-68	-58	-93	-100
11.1	6	-82	-72	-65	-91	-100			-76	-68	-58	-93	-100		-82	-72	-65	-91	-100		-76	-68	-58	-93	-100
11.1	6	-82	-72	-65	-91	-100			-76	-68	-58	-93	-100		-82	-72	-65	-91	-100		-76	-68	-58	-93	-100
11.1	6	-82	-72	-65	-91	-100			-76	-68	-58	-93	-100		-82	-72	-65	-91	-100		-76	-68	-58	-93	-100
11.1	6	-82	-72	-65	-91	-100			-76	-68	-58	-93	-100		-82	-72	-65	-91	-100		-76	-68	-58	-93	-100
11.1	6	-79	-72	-65	-90	-100			-74	-74	-56	-93	-100		-79	-72	-65	-90	-100		-74	-74	-56	-93	-100
11.1	6	-79	-72	-65	-90	-100			-74	-74	-56	-93	-100		-79	-72	-65	-90	-100		-74	-74	-56	-93	-100
11.1	6	-79	-72	-65	-90	-100			-74	-74	-56	-93	-100		-79	-72	-65	-90	-100		-74	-74	-56	-93	-100
11.1	6	-79	-79	-89	-90	-100			-74	-74	-56	-93	-100		-79	-71.458	-65.3517	-90	-100		-74	-74	-56	-93	-100
11.1	6	-79	-79	-89	-90	-100			-74	-74	-56	-93	-100		-79	-71.458	-65.3517	-90	-100		-74	-74	-56	-93	-100
11.1	6	-79	-79	-89	-90	-100			-74	-74	-56	-93	-100		-79	-71.458	-65.3517	-90	-100		-74	-74	-56	-93	-100
11.1	6	-79	-79	-89	-90	-100			-74	-74	-56	-93	-100		-79	-71.458	-65.3517	-90	-100		-74	-74	-56	-93	-100
11.1	6	-79	-79	-89	-90	-100			-74	-74	-56	-93	-100		-79	-71.458	-65.3517	-90	-100		-74	-74	-56	-93	-100
11.1	6	-79	-71	-65	-90	-100			-74	-74	-56	-93	-100		-79	-71	-65	-90	-100		-74	-74	-56	-93	-100
11.1	6	-79	-71	-65	-90	-100			-74	-74	-56	-93	-100		-79	-71	-65	-90	-100		-74	-74	-56	-93	-100
11.1	6	-79	-71	-65	-90	-100			-74	-74	-56	-93	-100		-79	-71	-65	-90	-100		-74	-74	-56	-93	-100
11.1	6	-79	-71	-65	-90	-100			-74	-74	-56	-93	-100		-79	-71	-65	-90	-100		-74	-74	-56	-93	-100
11.1	6	-79	-71	-65	-90	-100			-74	-74	-56	-93	-100		-79	-71	-65	-90	-100		-74	-74	-56	-93	-100
11.1	6	-79	-71	-65	-90	-100			-74	-74	-56	-93	-100		-79	-71	-65	-90	-100		-74	-74	-56	-93	-100
11.1	6	-87	-72	-65	-90	-100			-75	-73	-57	-93	-100		-87	-72	-65	-90	-100		-75	-73	-57	-93	-100
11.1	6	-87	-72	-65	-90	-100			-75	-73	-57	-93	-100		-87	-72	-65	-90	-100		-75	-73	-57	-93	-100
11.1	6	-87	-72	-65	-90	-100			-75	-73	-57	-93	-100		-87	-72	-65	-90	-100		-75	-73	-57	-93	-100
11.1	6	-87	-72	-65	-90	-100			-75	-73	-57	-93	-100		-87	-72	-65	-90	-100		-75	-73	-57	-93	-100
11.1	6	-87	-72	-65	-90	-100			-75	-73	-57	-93	-100		-87	-72	-65	-90	-100		-75	-73	-57	-93	-100
11.1	6	-87	-72	-65	-90	-100			-75	-73	-57	-93	-100		-87	-72	-65	-90	-100		-75	-73	-57	-93	-100
11.1	6	-87	-72	-65	-90	-100			-75	-73	-57	-93	-100		-87	-72	-65	-90	-100		-75	-73	-57	-93	-100
11.1	6	-87	-72	-64	-92	-100			-73	-75	-57	-93	-100		-87	-72	-64	-89.4419	-100		-73	-69.626	-57	-93	-100
11.1	6	-87	-72	-64	-92	-100			-73	-75	-57	-93	-100		-87	-72	-64	-89.4419	-100		-73	-69.626	-57	-93	-100
11.1	6	-87	-72	-64	-92	-100			-73	-75	-57	-93	-100		-87	-72	-64	-89.4419	-100		-73	-69.626	-57	-93	-100
11.1	6	-87	-72	-64	-92	-100			-73	-75	-57	-53	-100		-87	-72	-64	-89.4419	-100		-73	-69.626	-57	-53	-100
11.1	6	-87	-72	-64	-92	-100			-73	-75	-57	-53	-100		-87	-72	-64	-89.4419	-100		-73	-69.626	-57	-53	-100
11.1	6	-87	-72	-64	-92	-100			-73	-75	-57	-53	-100		-87	-72	-64	-89.4419	-100		-73	-69.626	-57	-53	-100
11.1	6	-87	-72	-64	-92	-100			-73	-75	-57	-53	-100		-87	-72	-64	-89.4419	-100		-73	-69.626	-57	-53	-100
11.1	6	-87	-72	-64	-93	-100			-73	-75	-57	-53	-100		-87	-72	-64	-89.4419	-100		-73	-69.626	-57	-53	-100
11.1	6	-87	-72	-64	-93	-100			-74	-72	-54	-53	-100		-87	-72	-64	-89.4419	-100		-74	-72	-58.8188	-53	-100
11.1	4.8	-87	-72	-64	-89	-100	9.6	9.3	-74	-72	-54	-53	-100		-78.4889	-74.7259	-73.782	-89	-100		-80.0148	-73.9926	-57.3926	-92.5203	-100
11.1	4.8	-87	-73	-68	-89	-100			-74	-72	-54	-93	-100		-78.4889	-73	-73.782	-89	-100		-80.0148	-73.9926	-57.3926	-93	-100
11.1	4.8	-87	-73	-68	-89	-100			-74	-72	-54	-93	-100		-78.4889	-73	-73.782	-89	-100		-80.0148	-73.9926	-57.3926	-93	-100
11.1	4.8	-87	-73	-68	-89	-100			-74	-72	-54	-93	-100		-78.4889	-73	-73.782	-89	-100		-80.0148	-73.9926	-57.3926	-93	-100
11.1	4.8	-87	-73	-68	-89	-100			-74	-72	-54	-93	-100		-78.4889	-73	-73.782	-89	-100		-80.0148	-73.9926	-57.3926	-93	-100
11.1	4.8	-87	-73	-68	-89	-100			-74	-72	-54	-93	-100		-78.4889	-73	-73.782	-89	-100		-80.0148	-73.9926	-57.3926	-93	-100
11.1	4.8	-87	-73	-68	-89	-100			-74	-72	-54	-93	-100		-78.4889	-73	-73.782	-89	-100		-80.0148	-73.9926	-57.3926	-93	-100
11.1	4.8	-87	-73	-68	-89	-100			-74	-72	-54	-93	-100		-78.4889	-73	-73.782	-89	-100		-80.0148	-73.9926	-57.3926	-93	-100
11.1	4.8	-87	-73	-68	-89	-100			-85	-73	-58	-93	-100		-78.4889	-73	-73.782	-89	-100		-80.0148	-73	-58	-93	-100
11.1	4.8	-87	-73	-68	-89	-100			-85	-73	-58	-93	-100		-78.4889	-73	-73.782	-89	-100		-80.0148	-73	-58	-93	-100
11.1	4.8	-87	-73	-68	-89	-100			-85	-73	-58	-93	-100		-78.4889	-73	-73.782	-89	-100		-80.0148	-73	-58	-93	-100
11.1	4.8	-79	-73	-68	-89	-100			-85	-73	-58	-54	-100		-79	-73	-73.782	-89	-100		-80.0148	-73	-58	-92.5203	-100
11.1	4.8	-79	-73	-68	-89	-100			-85	-73	-58	-54	-100		-79	-73	-73.782	-89	-100		-80.0148	-73	-58	-92.5203	-100
11.1	4.8	-79	-73	-68	-89	-100			-85	-73	-58	-54	-100		-79	-73	-73.782	-89	-100		-80.0148	-73	-58	-92.5203	-100
11.1	4.8	-79	-73	-68	-89	-100			-85	-73	-58	-54	-100		-79	-73	-73.782	-89	-100		-80.0148	-73	-58	-92.5203	-100
11.1	4.8	-79	-73	-75	-89	-100			-82	-74	-60	-93	-100		-79	-73	-75	-89	-100		-82	-74	-57.3926	-93	-100
11.1	4.8	-79	-73	-75	-89	-100			-82	-74	-60	-93	-100		-79	-73	-75	-89	-100		-82	-74	-57.3926	-93	-100
11.1	4.8	-79	-73	-75	-89	-100			-82	-74	-60	-93	-100		-79	-73	-75	-89	-100		-82	-74	-57.3926	-93	-100
11.1	4.8	-79	-73	-75	-89	-100			-82	-74	-60	-93	-100		-79	-73	-75	-89	-100		-82	-74	-57.3926	-93	-100
11.1	4.8	-79	-73	-75	-89	-100			-82	-74	-60	-93	-100		-79	-73	-75	-89	-100		-82	-74	-57.3926	-93	-100
11.1	4.8	-79	-73	-75	-89	-100			-82	-74	-60	-93	-100		-79	-73	-75	-89	-100		-82	-74	-57.3926	-93	-100
11.1	4.8	-79	-73	-75	-89	-100			-82	-74	-60	-93	-100		-79	-73	-75	-89	-100		-82	-74	-57.3926	-93	-100
11.1	4.8	-78	-73	-75	-89	-100			-79	-75	-57	-93	-100		-78	-73	-75	-89	-100		-79	-75	-57	-93	-100
11.1	4.8	-78	-73	-75	-89	-100			-79	-75	-57	-93	-100		-78	-73	-75	-89	-100		-79	-75	-57	-93	-100
11.1	4.8	-78	-73	-75	-89	-100			-79	-75	-57	-93	-100		-78	-73	-75	-89	-100		-79	-75	-57	-93	-100
11.1	4.8	-78	-73	-75	-89	-100			-79	-75	-57	-93	-100		-78	-73	-75	-89	-100		-79	-75	-57	-93	-100
11.1	4.8	-78	-73	-75	-82	-100			-79	-75	-57	-93	-100		-78	-73	-75	-82	-100		-79	-75	-57	-93	-100
11.1	4.8	-78	-73	-75	-82	-100			-79	-75	-57	-93	-100		-78	-73	-75	-82	-100		-79	-75	-57	-93	-100
11.1	4.8	-78	-73	-75	-82	-100			-79	-75	-57	-93	-100		-78	-73	-75	-82	-100		-79	-75	-57	-93	-100
11.1	4.8	-78	-73	-75	-82	-100			-79	-74	-57	-93	-100		-78	-73	-75	-82	-100		-79	-74	-57	-93	-100
11.1	4.8	-78	-75	-75	-82	-100			-79	-74	-57	-93	-100		-78	-75	-75	-82	-100		-79	-74	-57	-93	-100
11.1	4.8	-78	-75	-75	-82	-100			-79	-74	-57	-93	-100		-78	-75	-75	-82	-100		-79	-74	-57	-93	-100
11.1	4.8	-78	-75	-75	-82	-100			-79	-74	-57	-93	-100		-78	-75	-75	-82	-100		-79	-74	-57	-93	-100
11.1	4.8	-78	-75	-75	-82	-100			-79	-74	-57	-93	-100		-78	-75	-75	-82	-100		-79	-74	-57	-93	-100
11.1	4.8	-78	-75	-75	-82	-100			-79	-74	-57	-93	-100		-78	-75	-75	-82	-100		-79	-74	-57	-93	-100
11.1	4.8	-78	-75	-75	-82	-100			-79	-74	-57	-93	-100		-78	-75	-75	-82	-100		-79	-74	-57	-93	-100
11.1	4.8	-78	-75	-75	-82	-100			-79	-75	-57	-93	-100		-78	-75	-75	-82	-100		-79	-75	-57	-93	-100
11.1	4.8	-78	-75	-75	-82	-100			-79	-75	-57	-93	-100		-78	-75	-75	-82	-100		-79	-75	-57	-93	-100
11.1	4.8	-78	-75	-75	-82	-100			-79	-75	-57	-93	-100		-78	-75	-75	-82	-100		-79	-75	-57	-93	-100
11.1	4.8	-78	-75	-75	-82	-100			-79	-75	-57	-93	-100		-78	-75	-75	-82	-100		-79	-75	-57	-93	-100
11.1	4.8	-78	-75	-75	-82	-100			-79	-75	-57	-93	-100		-78	-75	-75	-82	-100		-79	-75	-57	-93	-100
11.1	4.8	-78	-75	-75	-82	-100			-79	-75	-57	-93	-100		-78	-75	-75	-82	-100		-79	-75	-57	-93	-100
11.1	4.8	-78	-75	-75	-82	-100			-79	-75	-57	-93	-100		-78	-75	-75	-82	-100		-79	-75	-57	-93	-100
11.1	4.8	-78	-75	-75	-82	-100			-79	-75	-57	-93	-100		-78	-75	-75	-82	-100		-79	-75	-57	-93	-100
11.1	4.8	-78	-75	-75	-82	-100			-79	-75	-57	-93	-100		-78	-75	-75	-82	-100		-79	-75	-57	-93	-100
11.1	4.8	-78	-75	-75	-82	-100			-79	-75	-57	-93	-100		-78	-75	-75	-82	-100		-79	-75	-57	-93	-100
11.1	4.8	-78	-75	-75	-82	-100			-79	-75	-57	-93	-100		-78	-75	-75	-82	-100		-79	-75	-57	-93	-100
11.1	4.8	-78	-75	-75	-82	-100			-79	-75	-57	-93	-100		-78	-75	-75	-82	-100		-79	-75	-57	-93	-100
11.1	4.8	-78	-75	-75	-82	-100			-79	-75	-57	-93	-100		-78	-75	-75	-82	-100		-79	-75	-57	-93	-100
11.1	4.8	-78	-75	-75	-82	-100			-79	-75	-57	-93	-100		-78	-75	-75	-82	-100		-79	-75	-57	-93	-100
11.1	4.8	-78	-75	-75	-81	-100			-79	-75	-57	-93	-100		-78	-75	-75	-81	-100		-79	-75	-57	-93	-100
11.1	4.8	-78	-75	-75	-81	-100			-79	-75	-57	-93	-100		-78	-75	-75	-81	-100		-79	-75	-57	-93	-100
11.1	4.8	-78	-75	-75	-81	-100			-79	-75	-57	-93	-100		-78	-75	-75	-81	-100		-79	-75	-57	-93	-100
11.1	4.8	-78	-75	-75	-81	-100			-79	-75	-57	-93	-100		-78	-75	-75	-81	-100		-79	-75	-57	-93	-100
11.1	4.8	-78	-75	-75	-81	-100			-79	-75	-57	-55	-100		-78	-75	-75	-81	-100		-79	-75	-57	-92.5203	-100
11.1	4.8	-78	-75	-75	-81	-100			-79	-75	-57	-55	-100		-78	-75	-75	-81	-100		-79	-75	-57	-92.5203	-100
11.1	4.8	-78	-75	-75	-81	-100			-79	-75	-57	-55	-100		-78	-75	-75	-81	-100		-79	-75	-57	-92.5203	-100
11.1	4.8	-78	-75	-75	-81	-100			-79	-75	-57	-92	-100		-78	-75	-75	-81	-100		-79	-75	-57	-92	-100
11.1	4.8	-78	-75	-75	-81	-100			-79	-75	-57	-92	-100		-78	-75	-75	-81	-100		-79	-75	-57	-92	-100
11.1	4.8	-78	-75	-75	-81	-100			-79	-75	-57	-92	-100		-78	-75	-75	-81	-100		-79	-75	-57	-92	-100
11.1	4.8	-78	-75	-75	-81	-100			-79	-75	-57	-92	-100		-78	-75	-75	-81	-100		-79	-75	-57	-92	-100
11.1	4.8	-78	-75	-75	-81	-100			-79	-75	-57	-92	-100		-78	-75	-75	-81	-100		-79	-75	-57	-92	-100
11.1	4.8	-78	-75	-75	-81	-100			-79	-75	-57	-92	-100		-78	-75	-75	-81	-100		-79	-75	-57	-92	-100
11.1	4.8	-78	-75	-75	-81	-100			-79	-75	-57	-92	-100		-78	-75	-75	-81	-100		-79	-75	-57	-92	-100
11.1	4.8	-78	-75	-75	-81	-100			-81	-75	-57	-92	-100		-78	-75	-75	-81	-100		-81	-75	-57	-92	-100
11.1	4.8	-78	-75	-75	-81	-100			-81	-75	-57	-92	-100		-78	-75	-75	-81	-100		-81	-75	-57	-92	-100
11.1	4.8	-78	-75	-75	-81	-100			-81	-75	-57	-92	-100		-78	-75	-75	-81	-100		-81	-75	-57	-92	-100
11.1	4.8	-78	-75	-75	-81	-100			-81	-75	-57	-92	-100		-78	-75	-75	-81	-100		-81	-75	-57	-92	-100
11.1	4.8	-78	-75	-75	-81	-100			-81	-75	-57	-92	-100		-78	-75	-75	-81	-100		-81	-75	-57	-92	-100
11.1	4.8	-78	-75	-75	-81	-100			-81	-75	-57	-92	-100		-78	-75	-75	-81	-100		-81	-75	-57	-92	-100
11.1	4.8	-78	-75	-75	-81	-100			-81	-75	-57	-92	-100		-78	-75	-75	-81	-100		-81	-75	-57	-92	-100
11.1	4.8	-78	-74	-74	-89	-100			-81	-75	-57	-92	-100		-78	-74	-74	-89	-100		-81	-75	-57	-92	-100
11.1	4.8	-78	-74	-74	-89	-100			-81	-75	-57	-92	-100		-78	-74	-74	-89	-100		-81	-75	-57	-92	-100
11.1	4.8	-78	-74	-74	-89	-100			-81	-75	-57	-92	-100		-78	-74	-74	-89	-100		-81	-75	-57	-92	-100
11.1	4.8	-78	-74	-74	-89	-100			-81	-75	-57	-92	-100		-78	-74	-74	-89	-100		-81	-75	-57	-92	-100
11.1	4.8	-74	-74	-74	-89	-100			-81	-75	-57	-92	-100		-78.4889	-74	-74	-89	-100		-81	-75	-57	-92	-100
11.1	4.8	-74	-74	-74	-89	-100			-81	-75	-57	-92	-100		-78.4889	-74	-74	-89	-100		-81	-75	-57	-92	-100
11.1	4.8	-74	-74	-74	-89	-100			-81	-75	-57	-92	-100		-78.4889	-74	-74	-89	-100		-81	-75	-57	-92	-100
11.1	4.8	-78	-77	-74	-89	-100			-81	-77	-56	-92	-100		-78	-77	-74	-89	-100		-81	-73.9926	-56	-92	-100
11.1	4.8	-78	-77	-74	-89	-100			-81	-77	-56	-92	-100		-78	-77	-74	-89	-100		-81	-73.9926	-56	-92	-100
11.1	4.8	-78	-77	-74	-89	-100			-81	-77	-56	-92	-100		-78	-77	-74	-89	-100		-81	-73.9926	-56	-92	-100
11.1	4.8	-78	-77	-74	-89	-100			-81	-77	-56	-92	-100		-78	-77	-74	-89	-100		-81	-73.9926	-56	-92	-100
11.1	4.8	-78	-77	-74	-89	-100			-81	-77	-56	-92	-100		-78	-77	-74	-89	-100		-81	-73.9926	-56	-92	-100
11.1	4.8	-78	-77	-74	-89	-100			-81	-77	-56	-92	-100		-78	-77	-74	-89	-100		-81	-73.9926	-56	-92	-100
11.1	4.8	-78	-77	-74	-89	-100			-81	-77	-56	-92	-100		-78	-77	-74	-89	-100		-81	-73.9926	-56	-92	-100
11.1	4.8	-78	-77	-74	-89	-100			-81	-74	-56	-92	-100		-78	-77	-74	-89	-100		-81	-74	-56	-92	-100
11.1	4.8	-78	-77	-74	-89	-100			-81	-74	-56	-92	-100		-78	-77	-74	-89	-100		-81	-74	-56	-92	-100
11.1	4.8	-78	-77	-74	-89	-100			-81	-74	-56	-92	-100		-78	-77	-74	-89	-100		-81	-74	-56	-92	-100
11.1	4.8	-78	-77	-74	-89	-100			-81	-74	-56	-92	-100		-78	-77	-74	-89	-100		-81	-74	-56	-92	-100
11.1	4.8	-78	-77	-74	-89	-100			-81	-74	-56	-92	-100		-78	-77	-74	-89	-100		-81	-74	-56	-92	-100
11.1	4.8	-78	-77	-74	-89	-100			-81	-74	-56	-92	-100		-78	-77	-74	-89	-100		-81	-74	-56	-92	-100
11.1	4.8	-78	-77	-74	-89	-100			-81	-74	-56	-92	-100		-78	-77	-74	-89	-100		-81	-74	-56	-92	-100
11.1	4.8	-78	-77	-74	-89	-100			-79	-74	-57	-92	-100		-78	-77	-74	-89	-100		-79	-74	-57	-92	-100
11.1	4.8	-78	-75	-74	-89	-100			-79	-74	-57	-92	-100		-78	-75	-74	-89	-100		-79	-74	-57	-92	-100
11.1	4.8	-78	-75	-74	-89	-100			-79	-74	-57	-92	-100		-78	-75	-74	-89	-100		-79	-74	-57	-92	-100
11.1	4.8	-78	-75	-74	-89	-100			-79	-74	-57	-92	-100		-78	-75	-74	-89	-100		-79	-74	-57	-92	-100
11.1	4.8	-78	-75	-74	-89	-100			-79	-74	-57	-92	-100		-78	-75	-74	-89	-100		-79	-74	-57	-92	-100
11.1	4.8	-78	-75	-74	-89	-100			-79	-74	-57	-92	-100		-78	-75	-74	-89	-100		-79	-74	-57	-92	-100
11.1	4.8	-78	-75	-74	-89	-100			-79	-74	-57	-92	-100		-78	-75	-74	-89	-100		-79	-74	-57	-92	-100
11.1	4.8	-79	-75	-74	-89	-100			-79	-74	-57	-92	-100		-79	-75	-74	-89	-100		-79	-74	-57	-92	-100
11.1	4.8	-79	-75	-74	-89	-100			-79	-74	-57	-92	-100		-79	-75	-74	-89	-100		-79	-74	-57	-92	-100
11.1	4.8	-79	-75	-74	-89	-100			-79	-74	-57	-92	-100		-79	-75	-74	-89	-100		-79	-74	-57	-92	-100
11.1	4.8	-79	-75	-74	-89	-100			-79	-74	-57	-92	-100		-79	-75	-74	-89	-100		-79	-74	-57	-92	-100
11.1	4.8	-79	-75	-74	-81	-100			-79	-74	-57	-92	-100		-79	-75	-74	-81	-100		-79	-74	-57	-92	-100
11.1	4.8	-79	-75	-74	-81	-100			-79	-74	-57	-92	-100		-79	-75	-74	-81	-100		-79	-74	-57	-92	-100
11.1	4.8	-79	-75	-74	-81	-100			-79	-74	-57	-92	-100		-79	-75	-74	-81	-100		-79	-74	-57	-92	-100
11.1	4.8	-79	-75	-74	-81	-100			-79	-74	-57	-92	-100		-79	-75	-74	-81	-100		-79	-74	-57	-92	-100
11.1	4.8	-79	-75	-74	-81	-100			-79	-73	-57	-92	-100		-79	-75	-74	-81	-100		-79	-73	-57	-92	-100
11.1	4.8	-79	-75	-74	-81	-100			-79	-73	-57	-92	-100		-79	-75	-74	-81	-100		-79	-73	-57	-92	-100
11.1	4.8	-79	-75	-74	-81	-100			-79	-73	-57	-92	-100		-79	-75	-74	-81	-100		-79	-73	-57	-92	-100
11.1	4.8	-79	-75	-74	-81	-100			-79	-73	-57	-92	-100		-79	-75	-74	-81	-100		-79	-73	-57	-92	-100
11.1	4.8	-79	-75	-74	-81	-100			-79	-73	-57	-92	-100		-79	-75	-74	-81	-100		-79	-73	-57	-92	-100
11.1	4.8	-79	-75	-74	-81	-100			-79	-73	-57	-92	-100		-79	-75	-74	-81	-100		-79	-73	-57	-92	-100
11.1	4.8	-79	-75	-74	-81	-100			-79	-73	-57	-92	-100		-79	-75	-74	-81	-100		-79	-73	-57	-92	-100
11.1	4.8	-79	-75	-74	-81	-100			-79	-73	-57	-92	-100		-79	-75	-74	-81	-100		-79	-73	-57	-92	-100
11.1	4.8	-79	-75	-74	-81	-100			-79	-73	-57	-92	-100		-79	-75	-74	-81	-100		-79	-73	-57	-92	-100
11.1	4.8	-79	-75	-74	-81	-100			-79	-73	-57	-93	-100		-79	-75	-74	-81	-100		-79	-73	-57	-93	-100
11.1	4.8	-79	-75	-74	-81	-100			-79	-73	-57	-93	-100		-79	-75	-74	-81	-100		-79	-73	-57	-93	-100
11.1	4.8	-79	-75	-74	-81	-100			-79	-73	-57	-93	-100		-79	-75	-74	-81	-100		-79	-73	-57	-93	-100
11.1	4.8	-79	-75	-74	-81	-100			-79	-73	-57	-93	-100		-79	-75	-74	-81	-100		-79	-73	-57	-93	-100
11.1	4.8	-80	-75	-74	-81	-100			-81	-73	-59	-93	-100		-80	-75	-74	-81	-100		-81	-73	-59	-93	-100
11.1	4.8	-80	-75	-74	-81	-100			-81	-73	-59	-93	-100		-80	-75	-74	-81	-100		-81	-73	-59	-93	-100
11.1	4.8	-80	-75	-74	-81	-100			-81	-73	-59	-93	-100		-80	-75	-74	-81	-100		-81	-73	-59	-93	-100
11.1	4.8	-80	-75	-74	-81	-100			-81	-73	-59	-93	-100		-80	-75	-74	-81	-100		-81	-73	-59	-93	-100
11.1	4.8	-80	-75	-74	-81	-100			-81	-73	-59	-93	-100		-80	-75	-74	-81	-100		-81	-73	-59	-93	-100
11.1	4.8	-80	-75	-81	-81	-100			-81	-73	-59	-93	-100		-80	-75	-73.782	-81	-100		-81	-73	-59	-93	-100
11.1	4.8	-80	-75	-81	-81	-100			-81	-73	-59	-93	-100		-80	-75	-73.782	-81	-100		-81	-73	-59	-93	-100
11.1	4.8	-80	-78	-72	-81	-100			-81	-73	-59	-93	-100		-80	-74.7259	-72	-81	-100		-81	-73	-59	-93	-100
11.1	4.8	-80	-78	-72	-81	-100			-81	-73	-59	-93	-100		-80	-74.7259	-72	-81	-100		-81	-73	-59	-93	-100
11.1	4.8	-80	-78	-72	-81	-100			-81	-73	-59	-93	-100		-80	-74.7259	-72	-81	-100		-81	-73	-59	-93	-100
11.1	4.8	-80	-78	-72	-81	-100			-81	-73	-59	-93	-100		-80	-74.7259	-72	-81	-100		-81	-73	-59	-93	-100
11.1	4.8	-80	-78	-72	-81	-100			-81	-73	-59	-57	-100		-80	-74.7259	-72	-81	-100		-81	-73	-59	-92.5203	-100
11.1	4.8	-80	-78	-72	-81	-100			-81	-73	-59	-57	-100		-80	-74.7259	-72	-81	-100		-81	-73	-59	-92.5203	-100
11.1	4.8	-80	-78	-72	-81	-100			-81	-73	-59	-57	-100		-80	-74.7259	-72	-81	-100		-81	-73	-59	-92.5203	-100
11.1	4.8	-80	-79	-69	-81	-100			-81	-73	-59	-56	-100		-80	-74.7259	-69	-81	-100		-81	-73	-59	-92.5203	-100
11.1	4.8	-80	-79	-69	-81	-100			-81	-73	-59	-56	-100		-80	-74.7259	-69	-81	-100		-81	-73	-59	-92.5203	-100
11.1	4.8	-80	-79	-69	-81	-100			-81	-73	-59	-56	-100		-80	-74.7259	-69	-81	-100		-81	-73	-59	-92.5203	-100
11.1	4.8	-80	-79	-69	-81	-100			-81	-73	-59	-56	-100		-80	-74.7259	-69	-81	-100		-81	-73	-59	-92.5203	-100
11.1	4.8	-80	-79	-69	-81	-100			-81	-73	-59	-56	-100		-80	-74.7259	-69	-81	-100		-81	-73	-59	-92.5203	-100
11.1	4.8	-80	-79	-69	-81	-100			-81	-73	-59	-56	-100		-80	-74.7259	-69	-81	-100		-81	-73	-59	-92.5203	-100
11.1	4.8	-80	-79	-69	-81	-100			-81	-73	-59	-56	-100		-80	-74.7259	-69	-81	-100		-81	-73	-59	-92.5203	-100
11.1	4.8	-77	-75	-70	-81	-100			-81	-73	-59	-55	-100		-77	-75	-70	-81	-100		-81	-73	-59	-92.5203	-100
11.1	4.8	-77	-75	-70	-81	-100			-81	-73	-59	-55	-100		-77	-75	-70	-81	-100		-81	-73	-59	-92.5203	-100
11.1	4.8	-77	-75	-70	-81	-100			-81	-73	-59	-55	-100		-77	-75	-70	-81	-100		-81	-73	-59	-92.5203	-100
11.1	4.8	-77	-75	-70	-81	-100			-81	-73	-59	-55	-100		-77	-75	-70	-81	-100		-81	-73	-59	-92.5203	-100
11.1	4.8	-77	-75	-70	-81	-100			-81	-73	-59	-55	-100		-77	-75	-70	-81	-100		-81	-73	-59	-92.5203	-100
11.1	4.8	-77	-75	-70	-81	-100			-81	-73	-59	-55	-100		-77	-75	-70	-81	-100		-81	-73	-59	-92.5203	-100
11.1	4.8	-77	-75	-70	-81	-100			-81	-73	-59	-55	-100		-77	-75	-70	-81	-100		-81	-73	-59	-92.5203	-100
11.1	4.8	-77	-75	-70	-81	-100			-81	-73	-59	-54	-100		-77	-75	-70	-81	-100		-81	-73	-59	-92.5203	-100
11.1	4.8	-93	-73	-70	-79	-100			-81	-73	-59	-54	-100		-78.4889	-73	-70	-79	-100		-81	-73	-59	-92.5203	-100
11.1	3.6	-93	-73	-70	-79	-100	9.6	10.5	-76	-62	-89	-54	-100		-82.0833	-73	-61	-79	-100		-90.2361	-75.2276	-57.7181	-89.0584	-100
11.1	3.6	-93	-73	-70	-79	-100			-88	-71	-60	-88	-100		-82.0833	-73	-61	-79	-100		-88	-71	-60	-88	-100
11.1	3.6	-93	-73	-70	-79	-100			-88	-71	-60	-88	-100		-82.0833	-73	-61	-79	-100		-88	-71	-60	-88	-100
11.1	3.6	-93	-73	-70	-79	-100			-88	-71	-60	-88	-100		-82.0833	-73	-61	-79	-100		-88	-71	-60	-88	-100
11.1	3.6	-93	-73	-70	-79	-100			-88	-71	-60	-88	-100		-82.0833	-73	-61	-79	-100		-88	-71	-60	-88	-100
11.1	3.6	-93	-73	-70	-79	-100			-88	-71	-60	-88	-100		-82.0833	-73	-61	-79	-100		-88	-71	-60	-88	-100
11.1	3.6	-93	-73	-70	-79	-100			-88	-71	-60	-88	-100		-82.0833	-73	-61	-79	-100		-88	-71	-60	-88	-100
11.1	3.6	-93	-73	-70	-79	-100			-88	-71	-60	-88	-100		-82.0833	-73	-61	-79	-100		-88	-71	-60	-88	-100
11.1	3.6	-93	-73	-70	-79	-100			-88	-71	-60	-88	-100		-82.0833	-73	-61	-79	-100		-88	-71	-60	-88	-100
11.1	3.6	-93	-73	-70	-79	-100			-88	-77	-58	-88	-100		-82.0833	-73	-61	-79	-100		-88	-77	-58	-88	-100
11.1	3.6	-93	-73	-70	-79	-100			-88	-77	-58	-88	-100		-82.0833	-73	-61	-79	-100		-88	-77	-58	-88	-100
11.1	3.6	-93	-73	-70	-79	-100			-88	-77	-58	-88	-100		-82.0833	-73	-61	-79	-100		-88	-77	-58	-88	-100
11.1	3.6	-93	-73	-70	-79	-100			-88	-77	-58	-88	-100		-82.0833	-73	-61	-79	-100		-88	-77	-58	-88	-100
11.1	3.6	-93	-73	-70	-79	-100			-88	-77	-58	-88	-100		-82.0833	-73	-61	-79	-100		-88	-77	-58	-88	-100
11.1	3.6	-93	-73	-70	-79	-100			-88	-77	-58	-88	-100		-82.0833	-73	-61	-79	-100		-88	-77	-58	-88	-100
11.1	3.6	-93	-71	-61	-80	-100			-88	-77	-58	-88	-100		-82.0833	-71	-61	-80	-100		-88	-77	-58	-88	-100
11.1	3.6	-93	-71	-61	-80	-100			-88	-77	-58	-88	-100		-82.0833	-71	-61	-80	-100		-88	-77	-58	-88	-100
11.1	3.6	-93	-71	-61	-80	-100			-88	-77	-58	-88	-100		-82.0833	-71	-61	-80	-100		-88	-77	-58	-88	-100
11.1	3.6	-82	-71	-61	-80	-100			-88	-77	-58	-88	-100		-82	-71	-61	-80	-100		-88	-77	-58	-88	-100
11.1	3.6	-82	-71	-61	-80	-100			-88	-77	-58	-88	-100		-82	-71	-61	-80	-100		-88	-77	-58	-88	-100
11.1	3.6	-82	-71	-61	-80	-100			-88	-77	-58	-88	-100		-82	-71	-61	-80	-100		-88	-77	-58	-88	-100
11.1	3.6	-82	-71	-61	-80	-100			-88	-77	-58	-88	-100		-82	-71	-61	-80	-100		-88	-77	-58	-88	-100
11.1	3.6	-82	-71	-61	-81	-100			-89	-77	-58	-89	-100		-82	-71	-61	-81	-100		-89	-77	-58	-89	-100
11.1	3.6	-82	-71	-61	-81	-100			-89	-77	-58	-89	-100		-82	-71	-61	-81	-100		-89	-77	-58	-89	-100
11.1	3.6	-82	-71	-61	-81	-100			-89	-77	-58	-89	-100		-82	-71	-61	-81	-100		-89	-77	-58	-89	-100
11.1	3.6	-82	-71	-61	-81	-100			-89	-77	-58	-89	-100		-82	-71	-61	-81	-100		-89	-77	-58	-89	-100
11.1	3.6	-82	-71	-61	-81	-100			-89	-77	-58	-89	-100		-82	-71	-61	-81	-100		-89	-77	-58	-89	-100
11.1	3.6	-82	-71	-61	-81	-100			-89	-77	-58	-89	-100		-82	-71	-61	-81	-100		-89	-77	-58	-89	-100
11.1	3.6	-82	-71	-61	-81	-100			-89	-77	-58	-89	-100		-82	-71	-61	-81	-100		-89	-77	-58	-89	-100
11.1	3.6	-82	-71	-61	-81	-100			-90	-77	-58	-90	-100		-82	-71	-61	-81	-100		-90	-77	-58	-90	-100
11.1	3.6	-82	-71	-61	-81	-100			-90	-77	-58	-90	-100		-82	-71	-61	-81	-100		-90	-77	-58	-90	-100
11.1	3.6	-82	-71	-61	-81	-100			-90	-77	-58	-90	-100		-82	-71	-61	-81	-100		-90	-77	-58	-90	-100
11.1	3.6	-82	-71	-61	-81	-100			-90	-77	-58	-90	-100		-82	-71	-61	-81	-100		-90	-77	-58	-90	-100
11.1	3.6	-82	-71	-61	-81	-100			-90	-77	-58	-90	-100		-82	-71	-61	-81	-100		-90	-77	-58	-90	-100
11.1	3.6	-82	-71	-61	-81	-100			-90	-77	-58	-90	-100		-82	-71	-61	-81	-100		-90	-77	-58	-90	-100
11.1	3.6	-82	-71	-61	-81	-100			-90	-77	-58	-90	-100		-82	-71	-61	-81	-100		-90	-77	-58	-90	-100
11.1	3.6	-82	-71	-61	-81	-100			-90	-78	-58	-90	-100		-82	-71	-61	-81	-100		-90	-78	-58	-90	-100
11.1	3.6	-82	-71	-61	-81	-100			-90	-78	-58	-90	-100		-82	-71	-61	-81	-100		-90	-78	-58	-90	-100
11.1	3.6	-82	-71	-61	-81	-100			-90	-78	-58	-90	-100		-82	-71	-61	-81	-100		-90	-78	-58	-90	-100
11.1	3.6	-82	-71	-61	-81	-100			-90	-78	-58	-90	-100		-82	-71	-61	-81	-100		-90	-78	-58	-90	-100
11.1	3.6	-82	-71	-61	-81	-100			-90	-78	-58	-90	-100		-82	-71	-61	-81	-100		-90	-78	-58	-90	-100
11.1	3.6	-82	-71	-61	-81	-100			-90	-78	-58	-90	-100		-82	-71	-61	-81	-100		-90	-78	-58	-90	-100
11.1	3.6	-82	-71	-61	-81	-100			-90	-78	-58	-90	-100		-82	-71	-61	-81	-100		-90	-78	-58	-90	-100
11.1	3.6	-81	-71	-61	-81	-100			-91	-78	-58	-90	-100		-81	-71	-61	-81	-100		-91	-78	-58	-90	-100
11.1	3.6	-81	-71	-61	-81	-100			-91	-78	-58	-90	-100		-81	-71	-61	-81	-100		-91	-78	-58	-90	-100
11.1	3.6	-81	-71	-61	-81	-100			-91	-78	-58	-90	-100		-81	-71	-61	-81	-100		-91	-78	-58	-90	-100
11.1	3.6	-81	-71	-61	-81	-100			-91	-78	-58	-90	-100		-81	-71	-61	-81	-100		-91	-78	-58	-90	-100
11.1	3.6	-81	-71	-61	-81	-100			-91	-78	-58	-90	-100		-81	-71	-61	-81	-100		-91	-78	-58	-90	-100
11.1	3.6	-81	-71	-61	-81	-100			-91	-78	-58	-90	-100		-81	-71	-61	-81	-100		-91	-78	-58	-90	-100
11.1	3.6	-81	-71	-61	-81	-100			-91	-78	-58	-90	-100		-81	-71	-61	-81	-100		-91	-78	-58	-90	-100
11.1	3.6	-81	-71	-61	-81	-100			-91	-78	-58	-90	-100		-81	-71	-61	-81	-100		-91	-78	-58	-90	-100
11.1	3.6	-81	-71	-61	-80	-100			-91	-78	-58	-90	-100		-81	-71	-61	-80	-100		-91	-78	-58	-90	-100
11.1	3.6	-81	-71	-61	-80	-100			-91	-78	-58	-90	-100		-81	-71	-61	-80	-100		-91	-78	-58	-90	-100
11.1	3.6	-81	-71	-61	-80	-100			-91	-78	-58	-90	-100		-81	-71	-61	-80	-100		-91	-78	-58	-90	-100
11.1	3.6	-81	-71	-61	-80	-100			-91	-78	-58	-90	-100		-81	-71	-61	-80	-100		-91	-78	-58	-90	-100
11.1	3.6	-81	-71	-61	-80	-100			-91	-78	-58	-90	-100		-81	-71	-61	-80	-100		-91	-78	-58	-90	-100
11.1	3.6	-81	-71	-61	-80	-100			-91	-78	-58	-90	-100		-81	-71	-61	-80	-100		-91	-78	-58	-90	-100
11.1	3.6	-81	-71	-61	-80	-100			-91	-78	-58	-89	-100		-81	-71	-61	-80	-100		-91	-78	-58	-89	-100
11.1	3.6	-81	-71	-61	-80	-100			-91	-78	-58	-89	-100		-81	-71	-61	-80	-100		-91	-78	-58	-89	-100
11.1	3.6	-81	-71	-61	-80	-100			-91	-78	-58	-89	-100		-81	-71	-61	-80	-100		-91	-78	-58	-89	-100
11.1	3.6	-81	-71	-61	-80	-100			-91	-78	-58	-89	-100		-81	-71	-61	-80	-100		-91	-78	-58	-89	-100
11.1	3.6	-81	-71	-61	-80	-100			-91	-78	-58	-89	-100		-81	-71	-61	-80	-100		-91	-78	-58	-89	-100
11.1	3.6	-81	-71	-61	-80	-100			-91	-78	-58	-89	-100		-81	-71	-61	-80	-100		-91	-78	-58	-89	-100
11.1	3.6	-81	-71	-61	-80	-100			-91	-78	-58	-89	-100		-81	-71	-61	-80	-100		-91	-78	-58	-89	-100
11.1	3.6	-81	-71	-61	-81	-100			-91	-78	-58	-89	-100		-81	-71	-61	-81	-100		-91	-78	-58	-89	-100
11.1	3.6	-81	-71	-61	-81	-100			-91	-74	-58	-90	-100		-81	-71	-61	-81	-100		-91	-74	-58	-90	-100
11.1	3.6	-81	-71	-61	-81	-100			-91	-74	-58	-90	-100		-81	-71	-61	-81	-100		-91	-74	-58	-90	-100
11.1	3.6	-81	-71	-61	-81	-100			-91	-74	-58	-90	-100		-81	-71	-61	-81	-100		-91	-74	-58	-90	-100
11.1	3.6	-81	-71	-61	-81	-100			-91	-74	-58	-90	-100		-81	-71	-61	-81	-100		-91	-74	-58	-90	-100
11.1	3.6	-81	-71	-61	-81	-100			-91	-74	-58	-90	-100		-81	-71	-61	-81	-100		-91	-74	-58	-90	-100
11.1	3.6	-81	-71	-61	-81	-100			-91	-74	-58	-90	-100		-81	-71	-61	-81	-100		-91	-74	-58	-90	-100
11.1	3.6	-80	-71	-61	-81	-100			-91	-74	-58	-88	-100		-80	-71	-61	-81	-100		-91	-74	-58	-88	-100
11.1	3.6	-80	-71	-61	-81	-100			-91	-74	-58	-88	-100		-80	-71	-61	-81	-100		-91	-74	-58	-88	-100
11.1	3.6	-80	-71	-61	-81	-100			-91	-74	-58	-88	-100		-80	-71	-61	-81	-100		-91	-74	-58	-88	-100
11.1	3.6	-80	-71	-61	-81	-100			-91	-74	-58	-88	-100		-80	-71	-61	-81	-100		-91	-74	-58	-88	-100
11.1	3.6	-80	-71	-61	-81	-100			-91	-74	-58	-88	-100		-80	-71	-61	-81	-100		-91	-74	-58	-88	-100
11.1	3.6	-80	-71	-61	-81	-100			-91	-74	-58	-88	-100		-80	-71	-61	-81	-100		-91	-74	-58	-88	-100
11.1	3.6	-80	-71	-61	-81	-100			-91	-74	-58	-88	-100		-80	-71	-61	-81	-100		-91	-74	-58	-88	-100
11.1	3.6	-80	-70	-61	-81	-100			-91	-74	-57	-89	-100		-80	-70	-61	-81	-100		-91	-74	-57	-89	-100
11.1	3.6	-80	-70	-61	-81	-100			-91	-74	-57	-89	-100		-80	-70	-61	-81	-100		-91	-74	-57	-89	-100
11.1	3.6	-80	-70	-61	-81	-100			-91	-74	-57	-89	-100		-80	-70	-61	-81	-100		-91	-74	-57	-89	-100
11.1	3.6	-80	-70	-61	-81	-100			-91	-74	-57	-89	-100		-80	-70	-61	-81	-100		-91	-74	-57	-89	-100
11.1	3.6	-80	-70	-61	-81	-100			-91	-74	-57	-89	-100		-80	-70	-61	-81	-100		-91	-74	-57	-89	-100
11.1	3.6	-80	-70	-61	-81	-100			-91	-74	-57	-89	-100		-80	-70	-61	-81	-100		-91	-74	-57	-89	-100
11.1	3.6	-80	-70	-61	-81	-100			-91	-74	-57	-89	-100		-80	-70	-61	-81	-100		-91	-74	-57	-89	-100
11.1	3.6	-80	-71	-61	-81	-100			-91	-74	-57	-89	-100		-80	-71	-61	-81	-100		-91	-74	-57	-89	-100
11.1	3.6	-80	-71	-61	-81	-100			-91	-74	-57	-89	-100		-80	-71	-61	-81	-100		-91	-74	-57	-89	-100
11.1	3.6	-80	-71	-61	-81	-100			-91	-74	-57	-89	-100		-80	-71	-61	-81	-100		-91	-74	-57	-89	-100
11.1	3.6	-80	-71	-61	-81	-100			-91	-74	-57	-89	-100		-80	-71	-61	-81	-100		-91	-74	-57	-89	-100
11.1	3.6	-80	-71	-61	-81	-100			-91	-74	-57	-89	-100		-80	-71	-61	-81	-100		-91	-74	-57	-89	-100
11.1	3.6	-80	-71	-61	-81	-100			-91	-74	-57	-89	-100		-80	-71	-61	-81	-100		-91	-74	-57	-89	-100
11.1	3.6	-80	-71	-61	-81	-100			-91	-74	-57	-89	-100		-80	-71	-61	-81	-100		-91	-74	-57	-89	-100
11.1	3.6	-80	-71	-61	-81	-100			-91	-74	-57	-89	-100		-80	-71	-61	-81	-100		-91	-74	-57	-89	-100
11.1	3.6	-80	-71	-61	-81	-100			-91	-74	-57	-89	-100		-80	-71	-61	-81	-100		-91	-74	-57	-89	-100
11.1	3.6	-80	-71	-61	-81	-100			-91	-74	-57	-89	-100		-80	-71	-61	-81	-100		-91	-74	-57	-89	-100
11.1	3.6	-80	-71	-61	-81	-100			-91	-74	-57	-89	-100		-80	-71	-61	-81	-100		-91	-74	-57	-89	-100
11.1	3.6	-80	-71	-61	-81	-100			-91	-74	-57	-89	-100		-80	-71	-61	-81	-100		-91	-74	-57	-89	-100
11.1	3.6	-80	-71	-61	-81	-100			-91	-74	-57	-89	-100		-80	-71	-61	-81	-100		-91	-74	-57	-89	-100
11.1	3.6	-80	-71	-61	-81	-100			-91	-74	-57	-89	-100		-80	-71	-61	-81	-100		-91	-74	-57	-89	-100
11.1	3.6	-80	-71	-61	-81	-100			-91	-74	-57	-89	-100		-80	-71	-61	-81	-100		-91	-74	-57	-89	-100
11.1	3.6	-80	-71	-61	-81	-100			-91	-74	-57	-89	-100		-80	-71	-61	-81	-100		-91	-74	-57	-89	-100
11.1	3.6	-80	-71	-61	-81	-100			-91	-74	-57	-89	-100		-80	-71	-61	-81	-100		-91	-74	-57	-89	-100
11.1	3.6	-80	-71	-61	-81	-100			-91	-74	-57	-89	-100		-80	-71	-61	-81	-100		-91	-74	-57	-89	-100
11.1	3.6	-80	-71	-61	-81	-100			-91	-74	-57	-89	-100		-80	-71	-61	-81	-100		-91	-74	-57	-89	-100
11.1	3.6	-80	-71	-61	-81	-100			-91	-74	-57	-89	-100		-80	-71	-61	-81	-100		-91	-74	-57	-89	-100
11.1	3.6	-80	-71	-61	-81	-100			-91	-74	-57	-89	-100		-80	-71	-61	-81	-100		-91	-74	-57	-89	-100
11.1	3.6	-80	-71	-61	-81	-100			-91	-74	-57	-89	-100		-80	-71	-61	-81	-100		-91	-74	-57	-89	-100
11.1	3.6	-80	-72	-61	-81	-100			-91	-74	-57	-89	-100		-80	-72	-61	-81	-100		-91	-74	-57	-89	-100
11.1	3.6	-80	-72	-61	-81	-100			-91	-74	-57	-89	-100		-80	-72	-61	-81	-100		-91	-74	-57	-89	-100
11.1	3.6	-80	-72	-61	-81	-100			-91	-65	-60	-60	-100		-80	-72	-61	-81	-100		-91	-75.2276	-60	-89.0584	-100
11.1	3.6	-80	-72	-61	-81	-100			-91	-65	-60	-60	-100		-80	-72	-61	-81	-100		-91	-75.2276	-60	-89.0584	-100
11.1	3.6	-80	-72	-61	-81	-100			-91	-65	-60	-60	-100		-80	-72	-61	-81	-100		-91	-75.2276	-60	-89.0584	-100
11.1	3.6	-80	-72	-61	-81	-100			-91	-65	-60	-60	-100		-80	-72	-61	-81	-100		-91	-75.2276	-60	-89.0584	-100
11.1	3.6	-86	-72	-61	-81	-100			-91	-75	-57	-60	-100		-86	-72	-61	-81	-100		-91	-75	-57	-89.0584	-100
11.1	3.6	-86	-72	-61	-81	-100			-91	-75	-57	-60	-100		-86	-72	-61	-81	-100		-91	-75	-57	-89.0584	-100
11.1	3.6	-86	-72	-61	-81	-100			-91	-75	-57	-60	-100		-86	-72	-61	-81	-100		-91	-75	-57	-89.0584	-100
11.1	3.6	-86	-72	-61	-81	-100			-73	-75	-57	-60	-100		-86	-72	-61	-81	-100		-90.2361	-75	-57	-89.0584	-100
11.1	3.6	-86	-72	-61	-81	-100			-73	-75	-57	-60	-100		-86	-72	-61	-81	-100		-90.2361	-75	-57	-89.0584	-100
11.1	3.6	-86	-72	-61	-81	-100			-73	-75	-57	-60	-100		-86	-72	-61	-81	-100		-90.2361	-75	-57	-89.0584	-100
11.1	3.6	-86	-72	-61	-81	-100			-73	-75	-57	-60	-100		-86	-72	-61	-81	-100		-90.2361	-75	-57	-89.0584	-100
11.1	3.6	-86	-71	-61	-81	-100			-73	-75	-57	-60	-100		-86	-71	-61	-81	-100		-90.2361	-75	-57	-89.0584	-100
11.1	3.6	-86	-71	-61	-81	-100			-91	-75	-57	-89	-100		-86	-71	-61	-81	-100		-91	-75	-57	-89	-100
11.1	3.6	-86	-71	-61	-81	-100			-91	-75	-57	-89	-100		-86	-71	-61	-81	-100		-91	-75	-57	-89	-100
11.1	3.6	-86	-71	-61	-81	-100			-91	-75	-57	-89	-100		-86	-71	-61	-81	-100		-91	-75	-57	-89	-100
11.1	3.6	-86	-71	-61	-81	-100			-91	-75	-57	-89	-100		-86	-71	-61	-81	-100		-91	-75	-57	-89	-100
11.1	3.6	-86	-71	-61	-81	-100			-91	-75	-57	-89	-100		-86	-71	-61	-81	-100		-91	-75	-57	-89	-100
11.1	3.6	-86	-71	-61	-81	-100			-91	-75	-57	-89	-100		-86	-71	-61	-81	-100		-91	-75	-57	-89	-100
11.1	3.6	-85	-71	-61	-81	-100			-91	-75	-57	-89	-100		-85	-71	-61	-81	-100		-91	-75	-57	-89	-100
11.1	3.6	-85	-71	-61	-81	-100			-91	-75	-57	-89	-100		-85	-71	-61	-81	-100		-91	-75	-57	-89	-100
11.1	3.6	-85	-71	-61	-81	-100			-91	-75	-57	-89	-100		-85	-71	-61	-81	-100		-91	-75	-57	-89	-100
11.1	3.6	-85	-71	-61	-81	-100			-91	-75	-57	-89	-100		-85	-71	-61	-81	-100		-91	-75	-57	-89	-100
11.1	3.6	-85	-71	-61	-81	-100			-91	-75	-57	-89	-100		-85	-71	-61	-81	-100		-91	-75	-57	-89	-100
11.1	3.6	-85	-71	-61	-81	-100			-91	-75	-57	-89	-100		-85	-71	-61	-81	-100		-91	-75	-57	-89	-100
11.1	3.6	-85	-71	-61	-81	-100			-91	-75	-57	-89	-100		-85	-71	-61	-81	-100		-91	-75	-57	-89	-100
11.1	3.6	-86	-71	-61	-81	-100			-89	-73	-57	-89	-100		-86	-71	-61	-81	-100		-89	-73	-57	-89	-100
11.1	3.6	-86	-71	-61	-81	-100			-89	-73	-57	-89	-100		-86	-71	-61	-81	-100		-89	-73	-57	-89	-100
11.1	3.6	-86	-71	-61	-81	-100			-89	-73	-57	-89	-100		-86	-71	-61	-81	-100		-89	-73	-57	-89	-100
11.1	3.6	-86	-71	-61	-81	-100			-89	-73	-57	-89	-100		-86	-71	-61	-81	-100		-89	-73	-57	-89	-100
11.1	3.6	-86	-71	-61	-81	-100			-89	-73	-57	-89	-100		-86	-71	-61	-81	-100		-89	-73	-57	-89	-100
11.1	3.6	-86	-71	-61	-87	-100			-89	-73	-57	-89	-100		-86	-71	-61	-80.6403	-100		-89	-73	-57	-89	-100
11.1	3.6	-86	-71	-61	-87	-100			-89	-73	-57	-89	-100		-86	-71	-61	-80.6403	-100		-89	-73	-57	-89	-100
11.1	3.6	-84	-77	-61	-87	-100			-90	-73	-57	-89	-100		-84	-71.2553	-61	-80.6403	-100		-90	-73	-57	-89	-100
11.1	3.6	-84	-77	-61	-87	-100			-90	-73	-57	-89	-100		-84	-71.2553	-61	-80.6403	-100		-90	-73	-57	-89	-100
11.1	3.6	-84	-77	-61	-87	-100			-90	-73	-57	-89	-100		-84	-71.2553	-61	-80.6403	-100		-90	-73	-57	-89	-100
11.1	3.6	-84	-77	-61	-87	-100			-90	-73	-57	-89	-100		-84	-71.2553	-61	-80.6403	-100		-90	-73	-57	-89	-100
11.1	3.6	-84	-77	-61	-87	-100			-90	-73	-57	-89	-100		-84	-71.2553	-61	-80.6403	-100		-90	-73	-57	-89	-100
11.1	3.6	-84	-77	-61	-87	-100			-90	-73	-57	-89	-100		-84	-71.2553	-61	-80.6403	-100		-90	-73	-57	-89	-100
11.1	3.6	-84	-77	-61	-87	-100			-90	-73	-57	-89	-100		-84	-71.2553	-61	-80.6403	-100		-90	-73	-57	-89	-100
11.1	3.6	-84	-78	-61	-87	-100			-92	-73	-58	-90	-100		-84	-71.2553	-61	-80.6403	-100		-92	-73	-58	-90	-100
11.1	3.6	-84	-78	-61	-87	-100			-92	-73	-58	-90	-100		-84	-71.2553	-61	-80.6403	-100		-92	-73	-58	-90	-100
11.1	2.4	-84	-78	-61	-87	-100	9.6	11.7	-92	-73	-58	-90	-100		-79.3087	-78	-61	-75.7092	-100		-92	-73	-58	-90	-100
11.1	2.4	-81	-78	-61	-88	-100			-92	-73	-58	-90	-100		-81	-78	-61	-75.7092	-100		-92	-73	-58	-90	-100
11.1	2.4	-81	-78	-61	-88	-100			-92	-73	-58	-90	-100		-81	-78	-61	-75.7092	-100		-92	-73	-58	-90	-100
11.1	2.4	-81	-78	-61	-88	-100			-92	-73	-58	-90	-100		-81	-78	-61	-75.7092	-100		-92	-73	-58	-90	-100
11.1	2.4	-81	-78	-61	-88	-100			-92	-73	-58	-90	-100		-81	-78	-61	-75.7092	-100		-92	-73	-58	-90	-100
11.1	2.4	-81	-78	-61	-88	-100			-92	-73	-58	-90	-100		-81	-78	-61	-75.7092	-100		-92	-73	-58	-90	-100
11.1	2.4	-81	-78	-61	-88	-100			-92	-73	-58	-90	-100		-81	-78	-61	-75.7092	-100		-92	-73	-58	-90	-100
11.1	2.4	-81	-78	-61	-88	-100			-84	-91	-57	-90	-100		-81	-78	-61	-75.7092	-100		-84	-70.9459	-57	-90	-100
11.1	2.4	-81	-78	-61	-88	-100			-84	-91	-57	-90	-100		-81	-78	-61	-75.7092	-100		-84	-70.9459	-57	-90	-100
11.1	2.4	-80	-80	-61	-75	-100			-84	-70	-63	-92	-100		-80	-70.2632	-61	-75	-100		-84	-70	-63	-92	-100
11.1	2.4	-80	-80	-61	-75	-100			-84	-70	-63	-92	-100		-80	-70.2632	-61	-75	-100		-84	-70	-63	-92	-100
11.1	2.4	-80	-80	-61	-75	-100			-84	-70	-63	-92	-100		-80	-70.2632	-61	-75	-100		-84	-70	-63	-92	-100
11.1	2.4	-80	-80	-61	-75	-100			-84	-70	-63	-92	-100		-80	-70.2632	-61	-75	-100		-84	-70	-63	-92	-100
11.1	2.4	-80	-80	-61	-75	-100			-84	-70	-63	-92	-100		-80	-70.2632	-61	-75	-100		-84	-70	-63	-92	-100
11.1	2.4	-80	-80	-61	-75	-100			-84	-70	-63	-92	-100		-80	-70.2632	-61	-75	-100		-84	-70	-63	-92	-100
11.1	2.4	-80	-80	-61	-75	-100			-84	-73	-62	-90	-100		-80	-70.2632	-61	-75	-100		-84	-73	-62	-90	-100
11.1	2.4	-80	-80	-61	-75	-100			-84	-73	-62	-90	-100		-80	-70.2632	-61	-75	-100		-84	-73	-62	-90	-100
11.1	2.4	-80	-80	-61	-75	-100			-84	-73	-62	-90	-100		-80	-70.2632	-61	-75	-100		-84	-73	-62	-90	-100
11.1	2.4	-80	-80	-61	-75	-100			-84	-73	-62	-90	-100		-80	-70.2632	-61	-75	-100		-84	-73	-62	-90	-100
11.1	2.4	-80	-80	-61	-75	-100			-84	-73	-62	-90	-100		-80	-70.2632	-61	-75	-100		-84	-73	-62	-90	-100
11.1	2.4	-80	-80	-61	-75	-100			-84	-73	-62	-90	-100		-80	-70.2632	-61	-75	-100		-84	-73	-62	-90	-100
11.1	2.4	-80	-80	-61	-75	-100			-84	-73	-62	-90	-100		-80	-70.2632	-61	-75	-100		-84	-73	-62	-90	-100
11.1	2.4	-80	-70	-54	-76	-100			-85	-73	-62	-91	-100		-80	-70	-54	-76	-100		-85	-73	-62	-91	-100
11.1	2.4	-80	-70	-54	-76	-100			-85	-73	-62	-91	-100		-80	-70	-54	-76	-100		-85	-73	-62	-91	-100
11.1	2.4	-80	-70	-54	-76	-100			-85	-73	-62	-91	-100		-80	-70	-54	-76	-100		-85	-73	-62	-91	-100
11.1	2.4	-80	-70	-54	-76	-100			-85	-73	-62	-91	-100		-80	-70	-54	-76	-100		-85	-73	-62	-91	-100
11.1	2.4	-80	-70	-54	-76	-100			-85	-73	-62	-91	-100		-80	-70	-54	-76	-100		-85	-73	-62	-91	-100
11.1	2.4	-80	-70	-54	-76	-100			-85	-73	-62	-91	-100		-80	-70	-54	-76	-100		-85	-73	-62	-91	-100
11.1	2.4	-80	-70	-54	-76	-100			-85	-73	-62	-91	-100		-80	-70	-54	-76	-100		-85	-73	-62	-91	-100
11.1	2.4	-80	-70	-54	-76	-100			-84	-73	-62	-91	-100		-80	-70	-54	-76	-100		-84	-73	-62	-91	-100
11.1	2.4	-80	-70	-54	-76	-100			-84	-73	-62	-91	-100		-80	-70	-54	-76	-100		-84	-73	-62	-91	-100
11.1	2.4	-80	-70	-54	-76	-100			-84	-73	-62	-91	-100		-80	-70	-54	-76	-100		-84	-73	-62	-91	-100
11.1	2.4	-80	-70	-54	-76	-100			-84	-73	-62	-91	-100		-80	-70	-54	-76	-100		-84	-73	-62	-91	-100
11.1	2.4	-80	-70	-54	-76	-100			-84	-73	-62	-91	-100		-80	-70	-54	-76	-100		-84	-73	-62	-91	-100
11.1	2.4	-80	-70	-54	-76	-100			-84	-73	-62	-91	-100		-80	-70	-54	-76	-100		-84	-73	-62	-91	-100
11.1	2.4	-80	-70	-54	-76	-100			-84	-73	-62	-91	-100		-80	-70	-54	-76	-100		-84	-73	-62	-91	-100
11.1	2.4	-78	-70	-54	-76	-100			-92	-75	-65	-91	-100		-78	-70	-54	-76	-100		-92	-75	-65	-91	-100
11.1	2.4	-78	-70	-54	-76	-100			-92	-75	-65	-91	-100		-78	-70	-54	-76	-100		-92	-75	-65	-91	-100
11.1	2.4	-78	-70	-54	-76	-100			-92	-75	-65	-91	-100		-78	-70	-54	-76	-100		-92	-75	-65	-91	-100
11.1	2.4	-78	-70	-54	-76	-100			-92	-75	-65	-91	-100		-78	-70	-54	-76	-100		-92	-75	-65	-91	-100
11.1	2.4	-78	-70	-54	-76	-100			-92	-75	-65	-91	-100		-78	-70	-54	-76	-100		-92	-75	-65	-91	-100
11.1	2.4	-78	-70	-54	-76	-100			-92	-75	-65	-91	-100		-78	-70	-54	-76	-100		-92	-75	-65	-91	-100
11.1	2.4	-78	-70	-54	-76	-100			-92	-75	-65	-91	-100		-78	-70	-54	-76	-100		-92	-75	-65	-91	-100
11.1	2.4	-78	-70	-54	-76	-100			-92	-75	-65	-93	-100		-78	-70	-54	-76	-100		-92	-75	-65	-93	-100
11.1	2.4	-78	-70	-54	-76	-100			-92	-75	-65	-93	-100		-78	-70	-54	-76	-100		-92	-75	-65	-93	-100
11.1	2.4	-78	-70	-54	-76	-100			-92	-75	-65	-93	-100		-78	-70	-54	-76	-100		-92	-75	-65	-93	-100
11.1	2.4	-78	-70	-54	-76	-100			-92	-75	-65	-93	-100		-78	-70	-54	-76	-100		-92	-75	-65	-93	-100
11.1	2.4	-78	-70	-54	-76	-100			-92	-75	-65	-93	-100		-78	-70	-54	-76	-100		-92	-75	-65	-93	-100
11.1	2.4	-78	-70	-54	-76	-100			-92	-75	-65	-93	-100		-78	-70	-54	-76	-100		-92	-75	-65	-93	-100
11.1	2.4	-78	-70	-54	-76	-100			-92	-75	-65	-93	-100		-78	-70	-54	-76	-100		-92	-75	-65	-93	-100
11.1	2.4	-78	-71	-54	-76	-100			-93	-74	-69	-93	-100		-78	-71	-54	-76	-100		-93	-74	-69	-93	-100
11.1	2.4	-78	-71	-54	-76	-100			-93	-74	-69	-93	-100		-78	-71	-54	-76	-100		-93	-74	-69	-93	-100
11.1	2.4	-78	-71	-54	-76	-100			-93	-74	-69	-93	-100		-78	-71	-54	-76	-100		-93	-74	-69	-93	-100
11.1	2.4	-78	-71	-54	-76	-100			-93	-74	-69	-93	-100		-78	-71	-54	-76	-100		-93	-74	-69	-93	-100
11.1	2.4	-78	-71	-54	-76	-100			-93	-74	-69	-93	-100		-78	-71	-54	-76	-100		-93	-74	-69	-93	-100
11.1	2.4	-78	-71	-54	-76	-100			-93	-74	-69	-93	-100		-78	-71	-54	-76	-100		-93	-74	-69	-93	-100
11.1	2.4	-78	-71	-54	-76	-100			-93	-74	-69	-93	-100		-78	-71	-54	-76	-100		-93	-74	-69	-93	-100
11.1	2.4	-78	-70	-54	-76	-100			-93	-69	-65	-93	-100		-78	-70	-54	-76	-100		-93	-69	-65	-93	-100
11.1	2.4	-78	-70	-54	-76	-100			-93	-69	-65	-93	-100		-78	-70	-54	-76	-100		-93	-69	-65	-93	-100
11.1	2.4	-78	-70	-54	-76	-100			-93	-69	-65	-93	-100		-78	-70	-54	-76	-100		-93	-69	-65	-93	-100
11.1	2.4	-78	-70	-54	-76	-100			-84	-69	-65	-93	-100		-78	-70	-54	-76	-100		-84	-69	-65	-93	-100
11.1	2.4	-78	-70	-54	-76	-100			-84	-69	-65	-93	-100		-78	-70	-54	-76	-100		-84	-69	-65	-93	-100
11.1	2.4	-78	-70	-54	-76	-100			-84	-69	-65	-93	-100		-78	-70	-54	-76	-100		-84	-69	-65	-93	-100
11.1	2.4	-78	-70	-54	-76	-100			-84	-69	-65	-93	-100		-78	-70	-54	-76	-100		-84	-69	-65	-93	-100
11.1	2.4	-78	-71	-54	-76	-100			-84	-69	-65	-93	-100		-78	-71	-54	-76	-100		-84	-69	-65	-93	-100
11.1	2.4	-78	-71	-54	-76	-100			-84	-69	-64	-93	-100		-78	-71	-54	-76	-100		-84	-69	-64	-93	-100
11.1	2.4	-78	-71	-54	-76	-100			-84	-69	-64	-93	-100		-78	-71	-54	-76	-100		-84	-69	-64	-93	-100
11.1	2.4	-78	-71	-54	-76	-100			-84	-69	-64	-93	-100		-78	-71	-54	-76	-100		-84	-69	-64	-93	-100
11.1	2.4	-78	-71	-54	-76	-100			-84	-69	-64	-93	-100		-78	-71	-54	-76	-100		-84	-69	-64	-93	-100
11.1	2.4	-78	-71	-54	-76	-100			-84	-69	-64	-93	-100		-78	-71	-54	-76	-100		-84	-69	-64	-93	-100
11.1	2.4	-78	-71	-54	-76	-100			-84	-69	-64	-93	-100		-78	-71	-54	-76	-100		-84	-69	-64	-93	-100
11.1	2.4	-78	-71	-54	-76	-100			-85	-69	-64	-92	-100		-78	-71	-54	-76	-100		-85	-69	-64	-92	-100
11.1	2.4	-80	-71	-54	-76	-100			-85	-69	-64	-92	-100		-80	-71	-54	-76	-100		-85	-69	-64	-92	-100
11.1	2.4	-80	-71	-54	-76	-100			-85	-69	-64	-92	-100		-80	-71	-54	-76	-100		-85	-69	-64	-92	-100
11.1	2.4	-80	-71	-54	-76	-100			-85	-69	-64	-92	-100		-80	-71	-54	-76	-100		-85	-69	-64	-92	-100
11.1	2.4	-80	-71	-54	-76	-100			-85	-69	-64	-92	-100		-80	-71	-54	-76	-100		-85	-69	-64	-92	-100
11.1	2.4	-80	-71	-54	-76	-100			-85	-69	-64	-92	-100		-80	-71	-54	-76	-100		-85	-69	-64	-92	-100
11.1	2.4	-80	-71	-54	-76	-100			-85	-69	-64	-92	-100		-80	-71	-54	-76	-100		-85	-69	-64	-92	-100
11.1	2.4	-80	-68	-54	-76	-100			-84	-69	-65	-92	-100		-80	-68	-54	-76	-100		-84	-69	-65	-92	-100
11.1	2.4	-80	-68	-54	-76	-100			-84	-69	-65	-92	-100		-80	-68	-54	-76	-100		-84	-69	-65	-92	-100
11.1	2.4	-80	-68	-54	-76	-100			-84	-69	-65	-92	-100		-80	-68	-54	-76	-100		-84	-69	-65	-92	-100
11.1	2.4	-80	-68	-54	-76	-100			-84	-69	-65	-92	-100		-80	-68	-54	-76	-100		-84	-69	-65	-92	-100
11.1	2.4	-80	-68	-54	-76	-100			-84	-69	-65	-92	-100		-80	-68	-54	-76	-100		-84	-69	-65	-92	-100
11.1	2.4	-80	-68	-54	-76	-100			-84	-69	-65	-92	-100		-80	-68	-54	-76	-100		-84	-69	-65	-92	-100
11.1	2.4	-80	-68	-54	-76	-100			-84	-69	-65	-92	-100		-80	-68	-54	-76	-100		-84	-69	-65	-92	-100
11.1	2.4	-79	-68	-54	-76	-100			-84	-69	-65	-90	-100		-79	-68	-54	-76	-100		-84	-69	-65	-90	-100
11.1	2.4	-79	-68	-54	-76	-100			-84	-69	-65	-90	-100		-79	-68	-54	-76	-100		-84	-69	-65	-90	-100
11.1	2.4	-79	-68	-54	-76	-100			-84	-69	-65	-90	-100		-79	-68	-54	-76	-100		-84	-69	-65	-90	-100
11.1	2.4	-79	-68	-54	-76	-100			-84	-69	-65	-90	-100		-79	-68	-54	-76	-100		-84	-69	-65	-90	-100
11.1	2.4	-79	-68	-54	-76	-100			-84	-69	-65	-90	-100		-79	-68	-54	-76	-100		-84	-69	-65	-90	-100
11.1	2.4	-79	-68	-54	-76	-100			-84	-69	-65	-90	-100		-79	-68	-54	-76	-100		-84	-69	-65	-90	-100
11.1	2.4	-79	-68	-54	-76	-100			-84	-69	-65	-90	-100		-79	-68	-54	-76	-100		-84	-69	-65	-90	-100
11.1	2.4	-79	-68	-54	-75	-100			-82	-69	-65	-90	-100		-79	-68	-54	-75	-100		-82	-69	-65	-90	-100
11.1	2.4	-79	-68	-54	-75	-100			-82	-69	-65	-90	-100		-79	-68	-54	-75	-100		-82	-69	-65	-90	-100
11.1	2.4	-79	-68	-54	-75	-100			-82	-69	-65	-90	-100		-79	-68	-54	-75	-100		-82	-69	-65	-90	-100
11.1	2.4	-79	-68	-54	-75	-100			-82	-69	-65	-90	-100		-79	-68	-54	-75	-100		-82	-69	-65	-90	-100
11.1	2.4	-79	-68	-54	-75	-100			-82	-69	-65	-90	-100		-79	-68	-54	-75	-100		-82	-69	-65	-90	-100
11.1	2.4	-79	-68	-54	-75	-100			-82	-69	-65	-90	-100		-79	-68	-54	-75	-100		-82	-69	-65	-90	-100
11.1	2.4	-79	-68	-54	-75	-100			-82	-69	-65	-90	-100		-79	-68	-54	-75	-100		-82	-69	-65	-90	-100
11.1	2.4	-79	-68	-54	-75	-100			-82	-69	-65	-90	-100		-79	-68	-54	-75	-100		-82	-69	-65	-90	-100
11.1	2.4	-79	-68	-54	-75	-100			-82	-69	-65	-90	-100		-79	-68	-54	-75	-100		-82	-69	-65	-90	-100
11.1	2.4	-79	-68	-54	-75	-100			-82	-69	-65	-90	-100		-79	-68	-54	-75	-100		-82	-69	-65	-90	-100
11.1	2.4	-79	-68	-54	-75	-100			-82	-69	-65	-90	-100		-79	-68	-54	-75	-100		-82	-69	-65	-90	-100
11.1	2.4	-79	-68	-54	-75	-100			-82	-69	-65	-90	-100		-79	-68	-54	-75	-100		-82	-69	-65	-90	-100
11.1	2.4	-79	-68	-54	-75	-100			-82	-69	-65	-90	-100		-79	-68	-54	-75	-100		-82	-69	-65	-90	-100
11.1	2.4	-79	-68	-54	-75	-100			-82	-69	-65	-90	-100		-79	-68	-54	-75	-100		-82	-69	-65	-90	-100
11.1	2.4	-79	-68	-54	-75	-100			-82	-69	-65	-90	-100		-79	-68	-54	-75	-100		-82	-69	-65	-90	-100
11.1	2.4	-79	-68	-54	-75	-100			-82	-69	-65	-90	-100		-79	-68	-54	-75	-100		-82	-69	-65	-90	-100
11.1	2.4	-79	-68	-54	-75	-100			-82	-69	-65	-90	-100		-79	-68	-54	-75	-100		-82	-69	-65	-90	-100
11.1	2.4	-79	-86	-76	-75	-100			-82	-69	-91	-90	-100		-79	-70.2632	-56.4247	-75	-100		-82	-69	-64.3082	-90	-100
11.1	2.4	-79	-86	-76	-75	-100			-82	-69	-91	-90	-100		-79	-70.2632	-56.4247	-75	-100		-82	-69	-64.3082	-90	-100
11.1	2.4	-79	-86	-76	-75	-100			-82	-69	-91	-90	-100		-79	-70.2632	-56.4247	-75	-100		-82	-69	-64.3082	-90	-100
11.1	2.4	-79	-86	-76	-75	-100			-82	-69	-91	-90	-100		-79	-70.2632	-56.4247	-75	-100		-82	-69	-64.3082	-90	-100
11.1	2.4	-79	-76	-60	-75	-100			-82	-71	-64	-90	-100		-79	-76	-60	-75	-100		-82	-71	-64	-90	-100
11.1	2.4	-79	-76	-60	-75	-100			-82	-71	-64	-90	-100		-79	-76	-60	-75	-100		-82	-71	-64	-90	-100
11.1	2.4	-79	-76	-60	-75	-100			-82	-71	-64	-90	-100		-79	-76	-60	-75	-100		-82	-71	-64	-90	-100
11.1	2.4	-79	-76	-60	-75	-100			-82	-71	-64	-50	-100		-79	-76	-60	-75	-100		-82	-71	-64	-90	-100
11.1	2.4	-79	-76	-60	-75	-100			-82	-71	-64	-50	-100		-79	-76	-60	-75	-100		-82	-71	-64	-90	-100
11.1	2.4	-79	-76	-60	-75	-100			-82	-71	-64	-50	-100		-79	-76	-60	-75	-100		-82	-71	-64	-90	-100
11.1	2.4	-79	-76	-60	-75	-100			-82	-71	-64	-50	-100		-79	-76	-60	-75	-100		-82	-71	-64	-90	-100
11.1	2.4	-79	-68	-60	-76	-100			-82	-71	-64	-50	-100		-79	-68	-60	-76	-100		-82	-71	-64	-90	-100
11.1	2.4	-79	-68	-60	-76	-100			-85	-72	-70	-50	-100		-79	-68	-60	-76	-100		-85	-72	-70	-90	-100
11.1	2.4	-79	-68	-60	-76	-100			-85	-72	-70	-50	-100		-79	-68	-60	-76	-100		-85	-72	-70	-90	-100
11.1	2.4	-79	-68	-60	-76	-100			-85	-72	-70	-50	-100		-79	-68	-60	-76	-100		-85	-72	-70	-90	-100
11.1	2.4	-79	-68	-60	-76	-100			-85	-72	-70	-50	-100		-79	-68	-60	-76	-100		-85	-72	-70	-90	-100
11.1	2.4	-79	-68	-60	-76	-100			-85	-72	-70	-50	-100		-79	-68	-60	-76	-100		-85	-72	-70	-90	-100
11.1	2.4	-79	-68	-60	-76	-100			-85	-72	-70	-50	-100		-79	-68	-60	-76	-100		-85	-72	-70	-90	-100
11.1	2.4	-79	-68	-60	-76	-100			-91	-70	-65	-50	-100		-79	-68	-60	-76	-100		-91	-70	-65	-90	-100
11.1	2.4	-81	-68	-60	-76	-100			-91	-70	-65	-50	-100		-81	-68	-60	-76	-100		-91	-70	-65	-90	-100
11.1	2.4	-81	-68	-60	-76	-100			-91	-70	-65	-50	-100		-81	-68	-60	-76	-100		-91	-70	-65	-90	-100
11.1	2.4	-81	-68	-60	-76	-100			-91	-70	-65	-50	-100		-81	-68	-60	-76	-100		-91	-70	-65	-90	-100
11.1	2.4	-81	-68	-60	-76	-100			-91	-70	-65	-50	-100		-81	-68	-60	-76	-100		-91	-70	-65	-90	-100
11.1	2.4	-81	-68	-60	-76	-100			-91	-70	-65	-50	-100		-81	-68	-60	-76	-100		-91	-70	-65	-90	-100
11.1	2.4	-81	-68	-60	-76	-100			-91	-70	-65	-50	-100		-81	-68	-60	-76	-100		-91	-70	-65	-90	-100
11.1	2.4	-81	-68	-59	-76	-100			-91	-69	-65	-50	-100		-81	-68	-59	-76	-100		-91	-69	-65	-90	-100
11.1	2.4	-81	-68	-59	-76	-100			-91	-69	-65	-50	-100		-81	-68	-59	-76	-100		-91	-69	-65	-90	-100
11.1	2.4	-81	-68	-59	-76	-100			-91	-69	-65	-50	-100		-81	-68	-59	-76	-100		-91	-69	-65	-90	-100
11.1	2.4	-81	-68	-59	-76	-100			-91	-69	-65	-73	-100		-81	-68	-59	-76	-100		-91	-69	-65	-73	-100
11.1	2.4	-81	-68	-59	-76	-100			-91	-69	-65	-73	-100		-81	-68	-59	-76	-100		-91	-69	-65	-73	-100
11.1	2.4	-81	-68	-59	-76	-100			-91	-69	-65	-73	-100		-81	-68	-59	-76	-100		-91	-69	-65	-73	-100
11.1	2.4	-81	-68	-59	-76	-100			-91	-69	-65	-73	-100		-81	-68	-59	-76	-100		-91	-69	-65	-73	-100
11.1	2.4	-79	-68	-59	-76	-100			-91	-69	-65	-79	-100		-79	-68	-59	-76	-100		-91	-69	-65	-79	-100
11.1	2.4	-79	-68	-59	-76	-100			-91	-69	-65	-79	-100		-79	-68	-59	-76	-100		-91	-69	-65	-79	-100
11.1	2.4	-79	-68	-59	-76	-100			-91	-69	-65	-79	-100		-79	-68	-59	-76	-100		-91	-69	-65	-79	-100
11.1	2.4	-79	-68	-59	-76	-100			-91	-69	-65	-79	-100		-79	-68	-59	-76	-100		-91	-69	-65	-79	-100
11.1	2.4	-79	-68	-59	-76	-100			-91	-69	-65	-79	-100		-79	-68	-59	-76	-100		-91	-69	-65	-79	-100
11.1	2.4	-79	-68	-59	-76	-100			-91	-69	-65	-79	-100		-79	-68	-59	-76	-100		-91	-69	-65	-79	-100
11.1	2.4	-79	-68	-59	-76	-100			-91	-69	-65	-79	-100		-79	-68	-59	-76	-100		-91	-69	-65	-79	-100
11.1	2.4	-79	-79	-56	-76	-100			-91	-74	-66	-50	-100		-79	-79	-56	-76	-100		-91	-74	-66	-90	-100
11.1	2.4	-79	-79	-56	-76	-100			-91	-74	-66	-50	-100		-79	-79	-56	-76	-100		-91	-74	-66	-90	-100
11.1	1.2	-81	-79	-58	-87	-100	8.4	11.7	-71	-78	-43	-88	-100		-81	-79	-58	-82.621	-100		-91.2077	-71.7923	-59.9507	-88	-100
11.1	1.2	-81	-79	-58	-87	-100			-71	-78	-43	-88	-100		-81	-79	-58	-82.621	-100		-91.2077	-71.7923	-59.9507	-88	-100
11.1	1.2	-81	-79	-58	-86	-100			-71	-78	-43	-88	-100		-81	-79	-58	-86	-100		-91.2077	-71.7923	-59.9507	-88	-100
11.1	1.2	-81	-79	-58	-86	-100			-71	-78	-43	-88	-100		-81	-79	-58	-86	-100		-91.2077	-71.7923	-59.9507	-88	-100
11.1	1.2	-81	-79	-58	-86	-100			-71	-78	-43	-88	-100		-81	-79	-58	-86	-100		-91.2077	-71.7923	-59.9507	-88	-100
11.1	1.2	-81	-79	-58	-86	-100			-71	-78	-43	-88	-100		-81	-79	-58	-86	-100		-91.2077	-71.7923	-59.9507	-88	-100
11.1	1.2	-81	-79	-58	-86	-100			-71	-78	-60	-88	-100		-81	-79	-58	-86	-100		-91.2077	-71.7923	-60	-88	-100
11.1	1.2	-81	-79	-58	-86	-100			-71	-78	-60	-88	-100		-81	-79	-58	-86	-100		-91.2077	-71.7923	-60	-88	-100
11.1	1.2	-81	-79	-58	-86	-100			-71	-78	-60	-88	-100		-81	-79	-58	-86	-100		-91.2077	-71.7923	-60	-88	-100
11.1	1.2	-81	-79	-58	-86	-100			-71	-78	-60	-88	-100		-81	-79	-58	-86	-100		-91.2077	-71.7923	-60	-88	-100
11.1	1.2	-81	-82	-67	-86	-100			-71	-78	-60	-88	-100		-81	-82	-67	-86	-100		-91.2077	-71.7923	-60	-88	-100
11.1	1.2	-81	-82	-67	-86	-100			-71	-78	-60	-88	-100		-81	-82	-67	-86	-100		-91.2077	-71.7923	-60	-88	-100
11.1	1.2	-81	-82	-67	-86	-100			-71	-78	-60	-88	-100		-81	-82	-67	-86	-100		-91.2077	-71.7923	-60	-88	-100
11.1	1.2	-81	-82	-67	-86	-100			-71	-78	-60	-88	-100		-81	-82	-67	-86	-100		-91.2077	-71.7923	-60	-88	-100
11.1	1.2	-81	-82	-67	-86	-100			-71	-78	-60	-88	-100		-81	-82	-67	-86	-100		-91.2077	-71.7923	-60	-88	-100
11.1	1.2	-81	-82	-67	-86	-100			-71	-78	-60	-88	-100		-81	-82	-67	-86	-100		-91.2077	-71.7923	-60	-88	-100
11.1	1.2	-83	-82	-67	-85	-100			-71	-78	-60	-88	-100		-83	-82	-67	-85	-100		-91.2077	-71.7923	-60	-88	-100
11.1	1.2	-83	-82	-67	-85	-100			-71	-78	-60	-88	-100		-83	-82	-67	-85	-100		-91.2077	-71.7923	-60	-88	-100
11.1	1.2	-83	-82	-67	-85	-100			-71	-78	-60	-88	-100		-83	-82	-67	-85	-100		-91.2077	-71.7923	-60	-88	-100
11.1	1.2	-83	-82	-67	-85	-100			-71	-78	-60	-88	-100		-83	-82	-67	-85	-100		-91.2077	-71.7923	-60	-88	-100
11.1	1.2	-83	-82	-67	-85	-100			-91	-70	-60	-88	-100		-83	-82	-67	-85	-100		-91	-70	-60	-88	-100
11.1	1.2	-83	-82	-67	-85	-100			-91	-70	-60	-88	-100		-83	-82	-67	-85	-100		-91	-70	-60	-88	-100
11.1	1.2	-83	-82	-67	-85	-100			-91	-70	-60	-88	-100		-83	-82	-67	-85	-100		-91	-70	-60	-88	-100
11.1	1.2	-83	-84	-63	-81	-100			-91	-70	-60	-88	-100		-83	-84	-63	-81	-100		-91	-70	-60	-88	-100
11.1	1.2	-83	-84	-63	-81	-100			-91	-70	-60	-88	-100		-83	-84	-63	-81	-100		-91	-70	-60	-88	-100
11.1	1.2	-83	-84	-63	-81	-100			-91	-70	-60	-88	-100		-83	-84	-63	-81	-100		-91	-70	-60	-88	-100
11.1	1.2	-83	-84	-63	-81	-100			-91	-70	-60	-88	-100		-83	-84	-63	-81	-100		-91	-70	-60	-88	-100
11.1	1.2	-83	-84	-63	-81	-100			-92	-73	-60	-88	-100		-83	-84	-63	-81	-100		-92	-73	-60	-88	-100
11.1	1.2	-83	-84	-63	-81	-100			-92	-73	-60	-88	-100		-83	-84	-63	-81	-100		-92	-73	-60	-88	-100
11.1	1.2	-83	-84	-63	-81	-100			-92	-73	-60	-88	-100		-83	-84	-63	-81	-100		-92	-73	-60	-88	-100
11.1	1.2	-82	-84	-63	-78	-100			-92	-73	-60	-91	-100		-82	-84	-63	-82.621	-100		-92	-73	-60	-91	-100
11.1	1.2	-82	-84	-63	-78	-100			-92	-73	-60	-91	-100		-82	-84	-63	-82.621	-100		-92	-73	-60	-91	-100
11.1	1.2	-82	-84	-63	-78	-100			-92	-73	-60	-91	-100		-82	-84	-63	-82.621	-100		-92	-73	-60	-91	-100
11.1	1.2	-82	-84	-63	-78	-100			-92	-73	-60	-91	-100		-82	-84	-63	-82.621	-100		-92	-73	-60	-91	-100
11.1	1.2	-82	-84	-63	-78	-100			-92	-73	-60	-91	-100		-82	-84	-63	-82.621	-100		-92	-73	-60	-91	-100
11.1	1.2	-82	-84	-63	-78	-100			-92	-73	-60	-91	-100		-82	-84	-63	-82.621	-100		-92	-73	-60	-91	-100
11.1	1.2	-82	-84	-63	-78	-100			-92	-73	-60	-91	-100		-82	-84	-63	-82.621	-100		-92	-73	-60	-91	-100
11.1	1.2	-82	-75	-64	-78	-100			-92	-73	-60	-91	-100		-82	-75	-64	-82.621	-100		-92	-73	-60	-91	-100
11.1	1.2	-82	-75	-64	-78	-100			-92	-73	-60	-91	-100		-82	-75	-64	-82.621	-100		-92	-73	-60	-91	-100
11.1	1.2	-82	-75	-64	-78	-100			-92	-73	-60	-91	-100		-82	-75	-64	-82.621	-100		-92	-73	-60	-91	-100
11.1	1.2	-82	-75	-64	-78	-100			-92	-73	-60	-91	-100		-82	-75	-64	-82.621	-100		-92	-73	-60	-91	-100
11.1	1.2	-82	-75	-64	-78	-100			-92	-70	-60	-91	-100		-82	-75	-64	-82.621	-100		-92	-70	-60	-91	-100
11.1	1.2	-82	-75	-64	-78	-100			-90	-70	-60	-91	-100		-82	-75	-64	-82.621	-100		-90	-70	-60	-91	-100
11.1	1.2	-82	-75	-64	-78	-100			-90	-70	-60	-91	-100		-82	-75	-64	-82.621	-100		-90	-70	-60	-91	-100
11.1	1.2	-82	-75	-65	-81	-100			-90	-70	-60	-91	-100		-82	-75	-65	-81	-100		-90	-70	-60	-91	-100
11.1	1.2	-82	-75	-65	-81	-100			-90	-70	-60	-91	-100		-82	-75	-65	-81	-100		-90	-70	-60	-91	-100
11.1	1.2	-82	-75	-65	-81	-100			-90	-70	-60	-91	-100		-82	-75	-65	-81	-100		-90	-70	-60	-91	-100
11.1	1.2	-82	-75	-65	-81	-100			-90	-70	-60	-91	-100		-82	-75	-65	-81	-100		-90	-70	-60	-91	-100
11.1	1.2	-82	-75	-65	-81	-100			-92	-71	-60	-90	-100		-82	-75	-65	-81	-100		-92	-71	-60	-90	-100
11.1	1.2	-82	-75	-65	-81	-100			-92	-71	-60	-90	-100		-82	-75	-65	-81	-100		-92	-71	-60	-90	-100
11.1	1.2	-82	-75	-65	-81	-100			-92	-71	-60	-90	-100		-82	-75	-65	-81	-100		-92	-71	-60	-90	-100
11.1	1.2	-84	-75	-65	-81	-100			-92	-71	-60	-90	-100		-84	-75	-65	-81	-100		-92	-71	-60	-90	-100
11.1	1.2	-84	-75	-65	-81	-100			-92	-71	-60	-90	-100		-84	-75	-65	-81	-100		-92	-71	-60	-90	-100
11.1	1.2	-84	-75	-65	-81	-100			-92	-71	-60	-90	-100		-84	-75	-65	-81	-100		-92	-71	-60	-90	-100
11.1	1.2	-84	-75	-65	-81	-100			-92	-71	-60	-90	-100		-84	-75	-65	-81	-100		-92	-71	-60	-90	-100
11.1	1.2	-84	-75	-65	-81	-100			-92	-71	-60	-90	-100		-84	-75	-65	-81	-100		-92	-71	-60	-90	-100
11.1	1.2	-84	-75	-65	-81	-100			-92	-71	-60	-90	-100		-84	-75	-65	-81	-100		-92	-71	-60	-90	-100
11.1	1.2	-84	-75	-65	-81	-100			-92	-71	-60	-90	-100		-84	-75	-65	-81	-100		-92	-71	-60	-90	-100
11.1	1.2	-86	-75	-65	-81	-100			-92	-71	-60	-90	-100		-86	-75	-65	-81	-100		-92	-71	-60	-90	-100
11.1	1.2	-86	-75	-65	-81	-100			-92	-71	-60	-90	-100		-86	-75	-65	-81	-100		-92	-71	-60	-90	-100
11.1	1.2	-86	-75	-65	-81	-100			-92	-71	-60	-90	-100		-86	-75	-65	-81	-100		-92	-71	-60	-90	-100
11.1	1.2	-86	-75	-65	-81	-100			-92	-71	-60	-90	-100		-86	-75	-65	-81	-100		-92	-71	-60	-90	-100
11.1	1.2	-86	-75	-65	-81	-100			-92	-70	-61	-90	-100		-86	-75	-65	-81	-100		-92	-70	-61	-90	-100
11.1	1.2	-86	-75	-65	-81	-100			-89	-70	-61	-90	-100		-86	-75	-65	-81	-100		-89	-70	-61	-90	-100
11.1	1.2	-86	-75	-65	-81	-100			-89	-70	-61	-90	-100		-86	-75	-65	-81	-100		-89	-70	-61	-90	-100
11.1	1.2	-86	-75	-65	-81	-100			-89	-70	-61	-90	-100		-86	-75	-65	-81	-100		-89	-70	-61	-90	-100
11.1	1.2	-92	-75	-65	-81	-100			-89	-70	-61	-90	-100		-82.9661	-75	-65	-81	-100		-89	-70	-61	-90	-100
11.1	1.2	-92	-75	-65	-81	-100			-89	-70	-61	-90	-100		-82.9661	-75	-65	-81	-100		-89	-70	-61	-90	-100
11.1	1.2	-92	-75	-65	-81	-100			-89	-70	-61	-90	-100		-82.9661	-75	-65	-81	-100		-89	-70	-61	-90	-100
11.1	1.2	-92	-75	-65	-81	-100			-89	-70	-61	-90	-100		-82.9661	-75	-65	-81	-100		-89	-70	-61	-90	-100
11.1	1.2	-92	-75	-65	-81	-100			-89	-70	-61	-90	-100		-82.9661	-75	-65	-81	-100		-89	-70	-61	-90	-100
11.1	1.2	-92	-75	-65	-81	-100			-89	-70	-61	-90	-100		-82.9661	-75	-65	-81	-100		-89	-70	-61	-90	-100
11.1	1.2	-92	-77	-65	-81	-100			-89	-70	-61	-90	-100		-82.9661	-77	-65	-81	-100		-89	-70	-61	-90	-100
11.1	1.2	-92	-77	-65	-81	-100			-89	-70	-61	-90	-100		-82.9661	-77	-65	-81	-100		-89	-70	-61	-90	-100
11.1	1.2	-92	-77	-65	-81	-100			-89	-70	-61	-90	-100		-82.9661	-77	-65	-81	-100		-89	-70	-61	-90	-100
11.1	1.2	-92	-77	-65	-81	-100			-89	-70	-61	-90	-100		-82.9661	-77	-65	-81	-100		-89	-70	-61	-90	-100
11.1	1.2	-92	-77	-65	-87	-100			-89	-70	-59	-90	-100		-82.9661	-77	-65	-82.621	-100		-89	-70	-59	-90	-100
11.1	1.2	-92	-77	-65	-87	-100			-89	-70	-59	-90	-100		-82.9661	-77	-65	-82.621	-100		-89	-70	-59	-90	-100
11.1	1.2	-92	-77	-65	-87	-100			-89	-70	-59	-90	-100		-82.9661	-77	-65	-82.621	-100		-89	-70	-59	-90	-100
11.1	1.2	-92	-81	-66	-87	-100			-89	-70	-59	-90	-100		-82.9661	-81	-66	-82.621	-100		-89	-70	-59	-90	-100
11.1	1.2	-92	-81	-66	-87	-100			-89	-70	-59	-90	-100		-82.9661	-81	-66	-82.621	-100		-89	-70	-59	-90	-100
11.1	1.2	-92	-81	-66	-87	-100			-89	-70	-59	-90	-100		-82.9661	-81	-66	-82.621	-100		-89	-70	-59	-90	-100
11.1	1.2	-92	-81	-66	-87	-100			-89	-70	-59	-90	-100		-82.9661	-81	-66	-82.621	-100		-89	-70	-59	-90	-100
11.1	1.2	-92	-81	-66	-87	-100			-89	-70	-59	-90	-100		-82.9661	-81	-66	-82.621	-100		-89	-70	-59	-90	-100
11.1	1.2	-92	-81	-66	-87	-100			-89	-70	-59	-90	-100		-82.9661	-81	-66	-82.621	-100		-89	-70	-59	-90	-100
11.1	1.2	-92	-81	-66	-87	-100			-89	-70	-59	-90	-100		-82.9661	-81	-66	-82.621	-100		-89	-70	-59	-90	-100
11.1	1.2	-92	-81	-66	-85	-100			-89	-70	-59	-89	-100		-82.9661	-81	-66	-85	-100		-89	-70	-59	-89	-100
11.1	1.2	-92	-81	-66	-85	-100			-89	-70	-59	-89	-100		-82.9661	-81	-66	-85	-100		-89	-70	-59	-89	-100
11.1	1.2	-92	-81	-66	-85	-100			-89	-70	-59	-89	-100		-82.9661	-81	-66	-85	-100		-89	-70	-59	-89	-100
11.1	1.2	-92	-81	-66	-85	-100			-89	-70	-59	-89	-100		-82.9661	-81	-66	-85	-100		-89	-70	-59	-89	-100
11.1	1.2	-92	-81	-66	-85	-100			-92	-72	-59	-92	-100		-82.9661	-81	-66	-85	-100		-92	-72	-59	-92	-100
11.1	1.2	-92	-81	-66	-85	-100			-92	-72	-59	-92	-100		-82.9661	-81	-66	-85	-100		-92	-72	-59	-92	-100
11.1	1.2	-92	-81	-66	-85	-100			-92	-72	-59	-92	-100		-82.9661	-81	-66	-85	-100		-92	-72	-59	-92	-100
11.1	1.2	-92	-74	-66	-85	-100			-92	-72	-59	-92	-100		-82.9661	-74	-66	-85	-100		-92	-72	-59	-92	-100
11.1	1.2	-92	-74	-66	-85	-100			-92	-72	-59	-92	-100		-82.9661	-74	-66	-85	-100		-92	-72	-59	-92	-100
11.1	1.2	-92	-74	-66	-85	-100			-92	-72	-59	-92	-100		-82.9661	-74	-66	-85	-100		-92	-72	-59	-92	-100
11.1	1.2	-92	-74	-66	-85	-100			-92	-72	-59	-92	-100		-82.9661	-74	-66	-85	-100		-92	-72	-59	-92	-100
11.1	1.2	-92	-74	-66	-85	-100			-92	-72	-60	-92	-100		-82.9661	-74	-66	-85	-100		-92	-72	-60	-92	-100
11.1	1.2	-82	-74	-66	-85	-100			-92	-72	-60	-92	-100		-82	-74	-66	-85	-100		-92	-72	-60	-92	-100
11.1	1.2	-82	-74	-66	-85	-100			-92	-72	-60	-92	-100		-82	-74	-66	-85	-100		-92	-72	-60	-92	-100
11.1	1.2	-83	-74	-66	-82	-100			-92	-72	-60	-92	-100		-83	-74	-66	-82	-100		-92	-72	-60	-92	-100
11.1	1.2	-83	-74	-66	-82	-100			-92	-72	-60	-92	-100		-83	-74	-66	-82	-100		-92	-72	-60	-92	-100
11.1	1.2	-83	-74	-66	-82	-100			-92	-72	-60	-92	-100		-83	-74	-66	-82	-100		-92	-72	-60	-92	-100
11.1	1.2	-83	-74	-66	-82	-100			-92	-72	-60	-92	-100		-83	-74	-66	-82	-100		-92	-72	-60	-92	-100
11.1	1.2	-83	-74	-66	-82	-100			-93	-73	-60	-92	-100		-83	-74	-66	-82	-100		-93	-73	-60	-92	-100
11.1	1.2	-83	-74	-66	-82	-100			-93	-73	-60	-92	-100		-83	-74	-66	-82	-100		-93	-73	-60	-92	-100
11.1	1.2	-83	-74	-66	-82	-100			-93	-73	-60	-92	-100		-83	-74	-66	-82	-100		-93	-73	-60	-92	-100
11.1	1.2	-82	-76	-66	-82	-100			-93	-73	-60	-92	-100		-82	-76	-66	-82	-100		-93	-73	-60	-92	-100
11.1	1.2	-82	-76	-66	-82	-100			-93	-73	-60	-92	-100		-82	-76	-66	-82	-100		-93	-73	-60	-92	-100
11.1	1.2	-82	-76	-66	-82	-100			-93	-73	-60	-92	-100		-82	-76	-66	-82	-100		-93	-73	-60	-92	-100
11.1	1.2	-82	-76	-81	-82	-100			-93	-73	-60	-92	-100		-82	-76	-64.8705	-82	-100		-93	-73	-60	-92	-100
11.1	1.2	-82	-76	-81	-82	-100			-93	-73	-60	-92	-100		-82	-76	-64.8705	-82	-100		-93	-73	-60	-92	-100
11.1	1.2	-82	-76	-81	-82	-100			-93	-73	-60	-91	-100		-82	-76	-64.8705	-82	-100		-93	-73	-60	-91	-100
11.1	1.2	-82	-76	-81	-82	-100			-93	-73	-60	-91	-100		-82	-76	-64.8705	-82	-100		-93	-73	-60	-91	-100
11.1	1.2	-85	-76	-85	-82	-100			-93	-73	-60	-91	-100		-85	-76	-64.8705	-82	-100		-93	-73	-60	-91	-100
11.1	1.2	-85	-76	-85	-82	-100			-93	-73	-60	-91	-100		-85	-76	-64.8705	-82	-100		-93	-73	-60	-91	-100
11.1	1.2	-85	-76	-85	-82	-100			-93	-73	-60	-91	-100		-85	-76	-64.8705	-82	-100		-93	-73	-60	-91	-100
11.1	1.2	-85	-76	-85	-82	-100			-93	-73	-60	-91	-100		-85	-76	-64.8705	-82	-100		-93	-73	-60	-91	-100
11.1	1.2	-85	-76	-85	-82	-100			-93	-73	-60	-91	-100		-85	-76	-64.8705	-82	-100		-93	-73	-60	-91	-100
11.1	1.2	-85	-76	-85	-82	-100			-93	-73	-60	-91	-100		-85	-76	-64.8705	-82	-100		-93	-73	-60	-91	-100
11.1	1.2	-85	-76	-85	-82	-100			-93	-73	-60	-91	-100		-85	-76	-64.8705	-82	-100		-93	-73	-60	-91	-100
11.1	1.2	-85	-85	-64	-82	-100			-93	-73	-60	-91	-100		-85	-77.9577	-64	-82	-100		-93	-73	-60	-91	-100
11.1	1.2	-85	-85	-64	-82	-100			-93	-73	-60	-91	-100		-85	-77.9577	-64	-82	-100		-93	-73	-60	-91	-100
11.1	1.2	-85	-85	-64	-82	-100			-93	-73	-60	-91	-100		-85	-77.9577	-64	-82	-100		-93	-73	-60	-91	-100
11.1	1.2	-85	-85	-64	-82	-100			-93	-73	-60	-91	-100		-85	-77.9577	-64	-82	-100		-93	-73	-60	-91	-100
11.1	1.2	-85	-85	-64	-82	-100			-93	-73	-60	-92	-100		-85	-77.9577	-64	-82	-100		-93	-73	-60	-92	-100
11.1	1.2	-85	-85	-64	-82	-100			-93	-73	-60	-92	-100		-85	-77.9577	-64	-82	-100		-93	-73	-60	-92	-100
11.1	1.2	-85	-85	-64	-82	-100			-93	-73	-60	-92	-100		-85	-77.9577	-64	-82	-100		-93	-73	-60	-92	-100
11.1	1.2	-85	-85	-64	-82	-100			-93	-73	-60	-92	-100		-85	-77.9577	-64	-82	-100		-93	-73	-60	-92	-100
11.1	1.2	-85	-78	-67	-79	-100			-93	-73	-60	-92	-100		-85	-78	-67	-79	-100		-93	-73	-60	-92	-100
11.1	1.2	-85	-78	-67	-79	-100			-93	-73	-60	-92	-100		-85	-78	-67	-79	-100		-93	-73	-60	-92	-100
11.1	1.2	-85	-78	-67	-79	-100			-93	-73	-60	-92	-100		-85	-78	-67	-79	-100		-93	-73	-60	-92	-100
11.1	1.2	-85	-78	-67	-79	-100			-93	-73	-60	-92	-100		-85	-78	-67	-79	-100		-93	-73	-60	-92	-100
11.1	1.2	-85	-78	-67	-79	-100			-92	-73	-60	-92	-100		-85	-78	-67	-79	-100		-92	-73	-60	-92	-100
11.1	1.2	-85	-78	-67	-79	-100			-92	-73	-60	-92	-100		-85	-78	-67	-79	-100		-92	-73	-60	-92	-100
11.1	1.2	-82	-78	-67	-83	-100			-92	-73	-60	-92	-100		-82	-78	-67	-83	-100		-92	-73	-60	-92	-100
11.1	1.2	-82	-78	-67	-83	-100			-92	-73	-60	-92	-100		-82	-78	-67	-83	-100		-92	-73	-60	-92	-100
11.1	1.2	-82	-78	-67	-83	-100			-92	-73	-60	-92	-100		-82	-78	-67	-83	-100		-92	-73	-60	-92	-100
11.1	1.2	-82	-78	-67	-83	-100			-92	-73	-60	-92	-100		-82	-78	-67	-83	-100		-92	-73	-60	-92	-100
11.1	1.2	-82	-78	-67	-83	-100			-88	-74	-60	-88	-100		-82	-78	-67	-83	-100		-88	-74	-60	-88	-100
11.1	1.2	-82	-78	-67	-83	-100			-88	-74	-60	-88	-100		-82	-78	-67	-83	-100		-88	-74	-60	-88	-100
11.1	1.2	-82	-78	-67	-83	-100			-88	-74	-60	-88	-100		-82	-78	-67	-83	-100		-88	-74	-60	-88	-100
11.1	1.2	-82	-78	-67	-83	-100			-88	-74	-60	-88	-100		-82	-78	-67	-83	-100		-88	-74	-60	-88	-100
11.1	1.2	-82	-78	-67	-83	-100			-88	-74	-60	-88	-100		-82	-78	-67	-83	-100		-88	-74	-60	-88	-100
11.1	1.2	-82	-78	-67	-83	-100			-88	-74	-60	-88	-100		-82	-78	-67	-83	-100		-88	-74	-60	-88	-100
11.1	1.2	-82	-78	-67	-83	-100			-88	-74	-60	-88	-100		-82	-78	-67	-83	-100		-88	-74	-60	-88	-100
11.1	1.2	-82	-78	-67	-83	-100			-91	-74	-60	-88	-100		-82	-78	-67	-83	-100		-91	-74	-60	-88	-100
11.1	1.2	-82	-78	-67	-83	-100			-91	-74	-60	-88	-100		-82	-78	-67	-83	-100		-91	-74	-60	-88	-100
11.1	1.2	-82	-78	-67	-83	-100			-91	-74	-44	-88	-100		-82	-78	-67	-83	-100		-91	-74	-59.9507	-88	-100
11.1	1.2	-82	-80	-63	-83	-100			-91	-74	-44	-88	-100		-82	-80	-63	-83	-100		-91	-74	-59.9507	-88	-100
12.3	13.2	-71	-70	-74	-71	-100	8.4	10.5	-91	-74	-55	-92	-100		-71	-70	-74	-71	-100		-91	-74	-48.1295	-92	-100
12.3	13.2	-71	-70	-74	-71	-100			-91	-74	-55	-92	-100		-71	-70	-74	-71	-100		-91	-74	-48.1295	-92	-100
12.3	13.2	-66	-66	-66	-66	-100			-91	-74	-55	-92	-100		-66	-66	-66	-66	-100		-91	-74	-48.1295	-92	-100
12.3	13.2	-66	-66	-66	-66	-100			-91	-74	-55	-92	-100		-66	-66	-66	-66	-100		-91	-74	-48.1295	-92	-100
12.3	13.2	-70	-71	-71	-71	-100			-91	-74	-55	-92	-100		-70	-71	-71	-71	-100		-91	-74	-48.1295	-92	-100
12.3	13.2	-70	-71	-71	-71	-100			-91	-74	-55	-92	-100		-70	-71	-71	-71	-100		-91	-74	-48.1295	-92	-100
12.3	13.2	-70	-71	-71	-71	-100			-91	-74	-55	-92	-100		-70	-71	-71	-71	-100		-91	-74	-48.1295	-92	-100
12.3	13.2	-70	-71	-71	-71	-100			-91	-74	-55	-92	-100		-70	-71	-71	-71	-100		-91	-74	-48.1295	-92	-100
12.3	13.2	-70	-71	-71	-71	-100			-91	-74	-55	-92	-100		-70	-71	-71	-71	-100		-91	-74	-48.1295	-92	-100
12.3	13.2	-70	-71	-71	-71	-100			-91	-74	-55	-92	-100		-70	-71	-71	-71	-100		-91	-74	-48.1295	-92	-100
12.3	13.2	-70	-71	-71	-71	-100			-91	-74	-55	-92	-100		-70	-71	-71	-71	-100		-91	-74	-48.1295	-92	-100
12.3	13.2	-70	-71	-71	-71	-100			-91	-75	-43	-92	-100		-70	-71	-71	-71	-100		-91	-75	-43	-92	-100
12.3	13.2	-70	-71	-71	-71	-100			-91	-75	-43	-92	-100		-70	-71	-71	-71	-100		-91	-75	-43	-92	-100
12.3	13.2	-70	-71	-71	-71	-100			-91	-75	-43	-92	-100		-70	-71	-71	-71	-100		-91	-75	-43	-92	-100
12.3	13.2	-70	-71	-71	-71	-100			-91	-75	-43	-92	-100		-70	-71	-71	-71	-100		-91	-75	-43	-92	-100
12.3	13.2	-70	-71	-71	-71	-100			-91	-75	-43	-92	-100		-70	-71	-71	-71	-100		-91	-75	-43	-92	-100
12.3	13.2	-70	-71	-71	-71	-100			-91	-75	-43	-92	-100		-70	-71	-71	-71	-100		-91	-75	-43	-92	-100
12.3	13.2	-70	-71	-71	-71	-100			-91	-75	-44	-92	-100		-70	-71	-71	-71	-100		-91	-75	-44	-92	-100
12.3	13.2	-70	-71	-71	-71	-100			-75	-75	-44	-44	-100		-70	-71	-71	-71	-100		-75	-75	-44	-44	-100
12.3	13.2	-70	-71	-71	-71	-100			-75	-75	-44	-44	-100		-70	-71	-71	-71	-100		-75	-75	-44	-44	-100
12.3	13.2	-70	-71	-71	-71	-100			-75	-75	-44	-44	-100		-70	-71	-71	-71	-100		-75	-75	-44	-44	-100
12.3	13.2	-70	-71	-71	-71	-100			-75	-75	-44	-44	-100		-70	-71	-71	-71	-100		-75	-75	-44	-44	-100
12.3	13.2	-70	-71	-71	-71	-100			-75	-75	-44	-44	-100		-70	-71	-71	-71	-100		-75	-75	-44	-44	-100
12.3	13.2	-70	-71	-71	-71	-100			-75	-75	-44	-44	-100		-70	-71	-71	-71	-100		-75	-75	-44	-44	-100
12.3	13.2	-70	-71	-71	-71	-100			-74	-72	-44	-44	-100		-70	-71	-71	-71	-100		-74	-72	-44	-44	-100
12.3	13.2	-70	-71	-71	-71	-100			-74	-72	-44	-44	-100		-70	-71	-71	-71	-100		-74	-72	-44	-44	-100
12.3	13.2	-70	-71	-71	-71	-100			-74	-72	-44	-44	-100		-70	-71	-71	-71	-100		-74	-72	-44	-44	-100
12.3	13.2	-70	-71	-71	-71	-100			-74	-72	-44	-44	-100		-70	-71	-71	-71	-100		-74	-72	-44	-44	-100
12.3	13.2	-70	-71	-71	-71	-100			-74	-72	-44	-44	-100		-70	-71	-71	-71	-100		-74	-72	-44	-44	-100
12.3	13.2	-70	-71	-71	-71	-100			-74	-72	-44	-44	-100		-70	-71	-71	-71	-100		-74	-72	-44	-44	-100
12.3	13.2	-70	-71	-71	-71	-100			-74	-72	-44	-44	-100		-70	-71	-71	-71	-100		-74	-72	-44	-44	-100
12.3	13.2	-70	-71	-71	-71	-100			-74	-72	-45	-45	-100		-70	-71	-71	-71	-100		-74	-72	-45	-45	-100
12.3	13.2	-70	-71	-71	-71	-100			-74	-72	-45	-45	-100		-70	-71	-71	-71	-100		-74	-72	-45	-45	-100
12.3	13.2	-70	-71	-71	-71	-100			-74	-72	-45	-45	-100		-70	-71	-71	-71	-100		-74	-72	-45	-45	-100
12.3	13.2	-70	-71	-71	-71	-100			-74	-72	-45	-45	-100		-70	-71	-71	-71	-100		-74	-72	-45	-45	-100
12.3	13.2	-70	-71	-71	-71	-100			-74	-72	-45	-45	-100		-70	-71	-71	-71	-100		-74	-72	-45	-45	-100
12.3	13.2	-70	-71	-71	-71	-100			-74	-72	-45	-45	-100		-70	-71	-71	-71	-100		-74	-72	-45	-45	-100
12.3	13.2	-70	-71	-71	-71	-100			-74	-72	-45	-45	-100		-70	-71	-71	-71	-100		-74	-72	-45	-45	-100
12.3	13.2	-70	-71	-71	-71	-100			-74	-72	-45	-45	-100		-70	-71	-71	-71	-100		-74	-72	-45	-45	-100
12.3	13.2	-70	-71	-71	-71	-100			-74	-72	-45	-45	-100		-70	-71	-71	-71	-100		-74	-72	-45	-45	-100
12.3	13.2	-70	-71	-71	-71	-100			-74	-72	-45	-45	-100		-70	-71	-71	-71	-100		-74	-72	-45	-45	-100
12.3	13.2	-70	-71	-71	-71	-100			-74	-72	-45	-45	-100		-70	-71	-71	-71	-100		-74	-72	-45	-45	-100
12.3	13.2	-70	-71	-71	-71	-100			-74	-72	-45	-45	-100		-70	-71	-71	-71	-100		-74	-72	-45	-45	-100
12.3	13.2	-70	-71	-71	-71	-100			-74	-72	-45	-45	-100		-70	-71	-71	-71	-100		-74	-72	-45	-45	-100
12.3	13.2	-70	-71	-71	-71	-100			-74	-72	-45	-45	-100		-70	-71	-71	-71	-100		-74	-72	-45	-45	-100
12.3	13.2	-70	-71	-71	-71	-100			-74	-72	-44	-45	-100		-70	-71	-71	-71	-100		-74	-72	-44	-45	-100
12.3	13.2	-70	-71	-71	-71	-100			-74	-72	-44	-45	-100		-70	-71	-71	-71	-100		-74	-72	-44	-45	-100
12.3	13.2	-70	-71	-71	-71	-100			-74	-72	-44	-45	-100		-70	-71	-71	-71	-100		-74	-72	-44	-45	-100
12.3	13.2	-70	-71	-71	-71	-100			-74	-72	-44	-45	-100		-70	-71	-71	-71	-100		-74	-72	-44	-45	-100
12.3	13.2	-70	-71	-71	-71	-100			-74	-72	-44	-45	-100		-70	-71	-71	-71	-100		-74	-72	-44	-45	-100
12.3	13.2	-70	-71	-71	-71	-100			-74	-72	-44	-45	-100		-70	-71	-71	-71	-100		-74	-72	-44	-45	-100
12.3	13.2	-70	-71	-71	-71	-100			-74	-72	-44	-45	-100		-70	-71	-71	-71	-100		-74	-72	-44	-45	-100
12.3	13.2	-70	-71	-71	-71	-100			-74	-72	-44	-44	-100		-70	-71	-71	-71	-100		-74	-72	-44	-44	-100
12.3	13.2	-70	-71	-71	-71	-100			-74	-72	-44	-44	-100		-70	-71	-71	-71	-100		-74	-72	-44	-44	-100
12.3	13.2	-70	-71	-71	-71	-100			-74	-72	-44	-44	-100		-70	-71	-71	-71	-100		-74	-72	-44	-44	-100
12.3	13.2	-70	-71	-71	-71	-100			-74	-72	-44	-44	-100		-70	-71	-71	-71	-100		-74	-72	-44	-44	-100
12.3	13.2	-70	-71	-71	-71	-100			-74	-72	-44	-44	-100		-70	-71	-71	-71	-100		-74	-72	-44	-44	-100
12.3	13.2	-70	-71	-71	-71	-100			-74	-72	-44	-44	-100		-70	-71	-71	-71	-100		-74	-72	-44	-44	-100
12.3	13.2	-70	-71	-71	-71	-100			-74	-72	-44	-44	-100		-70	-71	-71	-71	-100		-74	-72	-44	-44	-100
12.3	13.2	-70	-71	-71	-71	-100			-73	-73	-45	-93	-100		-70	-71	-71	-71	-100		-73	-73	-45	-93	-100
12.3	13.2	-70	-71	-71	-71	-100			-73	-73	-45	-93	-100		-70	-71	-71	-71	-100		-73	-73	-45	-93	-100
12.3	13.2	-70	-71	-71	-71	-100			-73	-73	-45	-93	-100		-70	-71	-71	-71	-100		-73	-73	-45	-93	-100
12.3	13.2	-70	-71	-71	-71	-100			-73	-73	-45	-93	-100		-70	-71	-71	-71	-100		-73	-73	-45	-93	-100
12.3	13.2	-70	-71	-71	-71	-100			-73	-73	-45	-93	-100		-70	-71	-71	-71	-100		-73	-73	-45	-93	-100
12.3	13.2	-70	-71	-71	-71	-100			-73	-73	-45	-93	-100		-70	-71	-71	-71	-100		-73	-73	-45	-93	-100
12.3	13.2	-70	-71	-71	-71	-100			-73	-73	-45	-93	-100		-70	-71	-71	-71	-100		-73	-73	-45	-93	-100
12.3	13.2	-70	-71	-71	-71	-100			-73	-73	-45	-93	-100		-70	-71	-71	-71	-100		-73	-73	-45	-93	-100
12.3	13.2	-70	-71	-71	-71	-100			-73	-76	-51	-93	-100		-70	-71	-71	-71	-100		-73	-73.3212	-51	-93	-100
12.3	13.2	-70	-71	-71	-71	-100			-73	-76	-51	-93	-100		-70	-71	-71	-71	-100		-73	-73.3212	-51	-93	-100
12.3	13.2	-70	-71	-71	-71	-100			-73	-76	-51	-93	-100		-70	-71	-71	-71	-100		-73	-73.3212	-51	-93	-100
12.3	13.2	-70	-71	-71	-71	-100			-73	-76	-51	-93	-100		-70	-71	-71	-71	-100		-73	-73.3212	-51	-93	-100
12.3	13.2	-70	-71	-71	-71	-100			-73	-76	-51	-93	-100		-70	-71	-71	-71	-100		-73	-73.3212	-51	-93	-100
12.3	13.2	-70	-71	-71	-71	-100			-73	-76	-51	-93	-100		-70	-71	-71	-71	-100		-73	-73.3212	-51	-93	-100
12.3	13.2	-70	-71	-71	-71	-100			-73	-76	-51	-93	-100		-70	-71	-71	-71	-100		-73	-73.3212	-51	-93	-100
12.3	13.2	-70	-71	-71	-71	-100			-73	-76	-51	-93	-100		-70	-71	-71	-71	-100		-73	-73.3212	-51	-93	-100
12.3	13.2	-70	-71	-71	-71	-100			-73	-76	-51	-93	-100		-70	-71	-71	-71	-100		-73	-73.3212	-51	-93	-100
12.3	13.2	-70	-71	-71	-71	-100			-73	-76	-51	-93	-100		-70	-71	-71	-71	-100		-73	-73.3212	-51	-93	-100
12.3	13.2	-70	-71	-71	-71	-100			-73	-76	-51	-93	-100		-70	-71	-71	-71	-100		-73	-73.3212	-51	-93	-100
12.3	13.2	-70	-71	-71	-71	-100			-73	-76	-51	-93	-100		-70	-71	-71	-71	-100		-73	-73.3212	-51	-93	-100
12.3	13.2	-70	-71	-71	-71	-100			-73	-76	-51	-93	-100		-70	-71	-71	-71	-100		-73	-73.3212	-51	-93	-100
12.3	13.2	-70	-71	-71	-71	-100			-92	-73	-51	-93	-100		-70	-71	-71	-71	-100		-92	-73	-51	-93	-100
12.3	13.2	-70	-71	-71	-71	-100			-92	-73	-51	-93	-100		-70	-71	-71	-71	-100		-92	-73	-51	-93	-100
12.3	13.2	-70	-71	-71	-71	-100			-92	-73	-51	-93	-100		-70	-71	-71	-71	-100		-92	-73	-51	-93	-100
12.3	13.2	-70	-71	-71	-71	-100			-92	-73	-51	-93	-100		-70	-71	-71	-71	-100		-92	-73	-51	-93	-100
12.3	13.2	-70	-71	-71	-71	-100			-92	-73	-51	-93	-100		-70	-71	-71	-71	-100		-92	-73	-51	-93	-100
12.3	13.2	-70	-71	-71	-71	-100			-92	-73	-51	-93	-100		-70	-71	-71	-71	-100		-92	-73	-51	-93	-100
12.3	13.2	-70	-71	-71	-71	-100			-92	-73	-51	-93	-100		-70	-71	-71	-71	-100		-92	-73	-51	-93	-100
12.3	13.2	-70	-71	-71	-71	-100			-92	-73	-51	-93	-100		-70	-71	-71	-71	-100		-92	-73	-51	-93	-100
12.3	13.2	-70	-71	-71	-71	-100			-92	-73	-51	-93	-100		-70	-71	-71	-71	-100		-92	-73	-51	-93	-100
12.3	13.2	-70	-71	-71	-71	-100			-92	-73	-51	-93	-100		-70	-71	-71	-71	-100		-92	-73	-51	-93	-100
12.3	13.2	-70	-71	-71	-71	-100			-92	-73	-51	-93	-100		-70	-71	-71	-71	-100		-92	-73	-51	-93	-100
12.3	13.2	-70	-71	-71	-71	-100			-92	-73	-51	-93	-100		-70	-71	-71	-71	-100		-92	-73	-51	-93	-100
12.3	13.2	-70	-71	-71	-71	-100			-92	-73	-51	-93	-100		-70	-71	-71	-71	-100		-92	-73	-51	-93	-100
12.3	13.2	-70	-71	-71	-71	-100			-92	-73	-51	-93	-100		-70	-71	-71	-71	-100		-92	-73	-51	-93	-100
12.3	13.2	-70	-71	-71	-71	-100			-92	-73	-51	-93	-100		-70	-71	-71	-71	-100		-92	-73	-51	-93	-100
12.3	13.2	-70	-71	-71	-71	-100			-92	-73	-51	-93	-100		-70	-71	-71	-71	-100		-92	-73	-51	-93	-100
12.3	13.2	-70	-71	-71	-71	-100			-92	-73	-51	-93	-100		-70	-71	-71	-71	-100		-92	-73	-51	-93	-100
12.3	13.2	-70	-71	-71	-71	-100			-92	-73	-51	-93	-100		-70	-71	-71	-71	-100		-92	-73	-51	-93	-100
12.3	13.2	-70	-71	-71	-71	-100			-92	-73	-51	-93	-100		-70	-71	-71	-71	-100		-92	-73	-51	-93	-100
12.3	13.2	-70	-71	-71	-71	-100			-92	-73	-51	-93	-100		-70	-71	-71	-71	-100		-92	-73	-51	-93	-100
12.3	13.2	-70	-71	-71	-71	-100			-92	-73	-51	-93	-100		-70	-71	-71	-71	-100		-92	-73	-51	-93	-100
12.3	13.2	-70	-71	-71	-71	-100			-93	-73	-51	-93	-100		-70	-71	-71	-71	-100		-93	-73	-51	-93	-100
12.3	13.2	-70	-71	-71	-71	-100			-93	-73	-51	-93	-100		-70	-71	-71	-71	-100		-93	-73	-51	-93	-100
12.3	13.2	-70	-71	-71	-71	-100			-93	-73	-51	-93	-100		-70	-71	-71	-71	-100		-93	-73	-51	-93	-100
12.3	13.2	-70	-71	-71	-71	-100			-93	-73	-51	-93	-100		-70	-71	-71	-71	-100		-93	-73	-51	-93	-100
12.3	13.2	-70	-71	-71	-71	-100			-93	-73	-51	-93	-100		-70	-71	-71	-71	-100		-93	-73	-51	-93	-100
12.3	13.2	-70	-71	-71	-71	-100			-93	-73	-51	-93	-100		-70	-71	-71	-71	-100		-93	-73	-51	-93	-100
12.3	13.2	-70	-71	-71	-71	-100			-93	-73	-51	-93	-100		-70	-71	-71	-71	-100		-93	-73	-51	-93	-100
12.3	13.2	-70	-71	-71	-71	-100			-92	-74	-51	-91	-100		-70	-71	-71	-71	-100		-92	-74	-51	-91	-100
12.3	13.2	-70	-71	-71	-71	-100			-92	-74	-45	-91	-100		-70	-71	-71	-71	-100		-92	-74	-45	-91	-100
12.3	13.2	-70	-71	-71	-71	-100			-92	-74	-45	-91	-100		-70	-71	-71	-71	-100		-92	-74	-45	-91	-100
12.3	13.2	-70	-71	-71	-71	-100			-92	-74	-45	-91	-100		-70	-71	-71	-71	-100		-92	-74	-45	-91	-100
12.3	13.2	-70	-71	-71	-71	-100			-92	-74	-45	-91	-100		-70	-71	-71	-71	-100		-92	-74	-45	-91	-100
12.3	13.2	-70	-71	-71	-71	-100			-92	-74	-45	-91	-100		-70	-71	-71	-71	-100		-92	-74	-45	-91	-100
12.3	13.2	-70	-71	-71	-71	-100			-92	-74	-45	-91	-100		-70	-71	-71	-71	-100		-92	-74	-45	-91	-100
12.3	13.2	-70	-71	-71	-71	-100			-92	-74	-51	-91	-100		-70	-71	-71	-71	-100		-92	-74	-51	-91	-100
12.3	13.2	-70	-71	-71	-71	-100			-92	-74	-51	-91	-100		-70	-71	-71	-71	-100		-92	-74	-51	-91	-100
12.3	13.2	-70	-71	-71	-71	-100			-92	-74	-51	-91	-100		-70	-71	-71	-71	-100		-92	-74	-51	-91	-100
12.3	13.2	-72	-70	-69	-69	-100			-92	-74	-51	-91	-100		-72	-70	-69	-69	-100		-92	-74	-51	-91	-100
12.3	13.2	-72	-70	-69	-69	-100			-92	-74	-51	-91	-100		-72	-70	-69	-69	-100		-92	-74	-51	-91	-100
12.3	13.2	-62	-63	-63	-63	-100			-92	-74	-51	-91	-100		-69.9833	-70.8833	-70.9333	-70.8833	-100		-92	-74	-51	-91	-100
12.3	13.2	-62	-63	-63	-63	-100			-92	-74	-51	-91	-100		-69.9833	-70.8833	-70.9333	-70.8833	-100		-92	-74	-51	-91	-100
12.3	13.2	-62	-63	-63	-63	-100			-92	-74	-51	-91	-100		-69.9833	-70.8833	-70.9333	-70.8833	-100		-92	-74	-51	-91	-100
12.3	13.2	-62	-63	-63	-63	-100			-93	-74	-52	-93	-100		-69.9833	-70.8833	-70.9333	-70.8833	-100		-93	-74	-52	-93	-100
12.3	13.2	-62	-63	-63	-63	-100			-93	-74	-52	-93	-100		-69.9833	-70.8833	-70.9333	-70.8833	-100		-93	-74	-52	-93	-100
12.3	13.2	-62	-63	-63	-63	-100			-93	-74	-52	-93	-100		-69.9833	-70.8833	-70.9333	-70.8833	-100		-93	-74	-52	-93	-100
12.3	13.2	-62	-63	-63	-63	-100			-93	-74	-52	-93	-100		-69.9833	-70.8833	-70.9333	-70.8833	-100		-93	-74	-52	-93	-100
12.3	13.2	-62	-63	-63	-63	-100			-93	-74	-52	-93	-100		-69.9833	-70.8833	-70.9333	-70.8833	-100		-93	-74	-52	-93	-100
12.3	13.2	-62	-63	-63	-63	-100			-93	-74	-52	-93	-100		-69.9833	-70.8833	-70.9333	-70.8833	-100		-93	-74	-52	-93	-100
12.3	13.2	-62	-63	-63	-63	-100			-93	-74	-52	-91	-100		-69.9833	-70.8833	-70.9333	-70.8833	-100		-93	-74	-52	-91	-100
12.3	13.2	-62	-63	-63	-63	-100			-93	-74	-52	-91	-100		-69.9833	-70.8833	-70.9333	-70.8833	-100		-93	-74	-52	-91	-100
12.3	13.2	-62	-63	-63	-63	-100			-93	-74	-52	-91	-100		-69.9833	-70.8833	-70.9333	-70.8833	-100		-93	-74	-52	-91	-100
12.3	13.2	-62	-63	-63	-63	-100			-93	-74	-52	-91	-100		-69.9833	-70.8833	-70.9333	-70.8833	-100		-93	-74	-52	-91	-100
12.3	13.2	-62	-63	-63	-63	-100			-93	-74	-52	-91	-100		-69.9833	-70.8833	-70.9333	-70.8833	-100		-93	-74	-52	-91	-100
12.3	13.2	-62	-63	-63	-63	-100			-93	-74	-52	-91	-100		-69.9833	-70.8833	-70.9333	-70.8833	-100		-93	-74	-52	-91	-100
12.3	13.2	-62	-63	-63	-63	-100			-93	-74	-52	-91	-100		-69.9833	-70.8833	-70.9333	-70.8833	-100		-93	-74	-52	-91	-100
12.3	13.2	-62	-63	-63	-63	-100			-93	-74	-51	-91	-100		-69.9833	-70.8833	-70.9333	-70.8833	-100		-93	-74	-51	-91	-100
12.3	13.2	-62	-63	-63	-63	-100			-93	-74	-51	-91	-100		-69.9833	-70.8833	-70.9333	-70.8833	-100		-93	-74	-51	-91	-100
12.3	13.2	-62	-63	-63	-63	-100			-93	-74	-51	-91	-100		-69.9833	-70.8833	-70.9333	-70.8833	-100		-93	-74	-51	-91	-100
12.3	13.2	-62	-63	-63	-63	-100			-93	-74	-51	-91	-100		-69.9833	-70.8833	-70.9333	-70.8833	-100		-93	-74	-51	-91	-100
12.3	13.2	-62	-63	-63	-63	-100			-93	-74	-51	-91	-100		-69.9833	-70.8833	-70.9333	-70.8833	-100		-93	-74	-51	-91	-100
12.3	13.2	-62	-63	-63	-63	-100			-93	-74	-51	-91	-100		-69.9833	-70.8833	-70.9333	-70.8833	-100		-93	-74	-51	-91	-100
12.3	13.2	-62	-63	-63	-63	-100			-93	-74	-51	-91	-100		-69.9833	-70.8833	-70.9333	-70.8833	-100		-93	-74	-51	-91	-100
12.3	13.2	-62	-63	-63	-63	-100			-93	-74	-51	-91	-100		-69.9833	-70.8833	-70.9333	-70.8833	-100		-93	-74	-51	-91	-100
12.3	13.2	-62	-63	-63	-63	-100			-93	-74	-51	-91	-100		-69.9833	-70.8833	-70.9333	-70.8833	-100		-93	-74	-51	-91	-100
12.3	13.2	-62	-63	-63	-63	-100			-93	-74	-51	-91	-100		-69.9833	-70.8833	-70.9333	-70.8833	-100		-93	-74	-51	-91	-100
12.3	13.2	-62	-63	-63	-63	-100			-93	-74	-51	-91	-100		-69.9833	-70.8833	-70.9333	-70.8833	-100		-93	-74	-51	-91	-100
12.3	13.2	-62	-63	-63	-63	-100			-93	-74	-51	-91	-100		-69.9833	-70.8833	-70.9333	-70.8833	-100		-93	-74	-51	-91	-100
12.3	13.2	-62	-63	-63	-63	-100			-93	-74	-51	-91	-100		-69.9833	-70.8833	-70.9333	-70.8833	-100		-93	-74	-51	-91	-100
12.3	13.2	-62	-63	-63	-63	-100			-93	-74	-51	-91	-100		-69.9833	-70.8833	-70.9333	-70.8833	-100		-93	-74	-51	-91	-100
12.3	12	-62	-63	-63	-63	-100	8.4	9.3	-65	-56	-50	-92	-100		-62	-63	-63	-63	-100		-65	-66.1111	-50	-92	-100
12.3	12	-62	-63	-63	-63	-100			-65	-56	-50	-92	-100		-62	-63	-63	-63	-100		-65	-66.1111	-50	-92	-100
12.3	12	-62	-63	-63	-63	-100			-65	-56	-50	-92	-100		-62	-63	-63	-63	-100		-65	-66.1111	-50	-92	-100
12.3	12	-62	-63	-63	-63	-100			-65	-56	-50	-92	-100		-62	-63	-63	-63	-100		-65	-66.1111	-50	-92	-100
12.3	12	-62	-63	-63	-63	-100			-65	-56	-50	-92	-100		-62	-63	-63	-63	-100		-65	-66.1111	-50	-92	-100
12.3	12	-62	-63	-63	-63	-100			-65	-56	-92	-92	-100		-62	-63	-63	-63	-100		-65	-66.1111	-53.163	-92	-100
12.3	12	-62	-63	-63	-63	-100			-65	-56	-92	-92	-100		-62	-63	-63	-63	-100		-65	-66.1111	-53.163	-92	-100
12.3	12	-62	-63	-63	-63	-100			-65	-56	-92	-92	-100		-62	-63	-63	-63	-100		-65	-66.1111	-53.163	-92	-100
12.3	12	-62	-63	-63	-63	-100			-65	-56	-92	-92	-100		-62	-63	-63	-63	-100		-65	-66.1111	-53.163	-92	-100
12.3	12	-62	-63	-63	-63	-100			-65	-56	-92	-92	-100		-62	-63	-63	-63	-100		-65	-66.1111	-53.163	-92	-100
12.3	12	-62	-63	-63	-63	-100			-65	-56	-92	-92	-100		-62	-63	-63	-63	-100		-65	-66.1111	-53.163	-92	-100
12.3	12	-62	-63	-63	-63	-100			-65	-56	-92	-92	-100		-62	-63	-63	-63	-100		-65	-66.1111	-53.163	-92	-100
12.3	12	-62	-63	-63	-63	-100			-65	-56	-92	-92	-100		-62	-63	-63	-63	-100		-65	-66.1111	-53.163	-92	-100
12.3	12	-62	-63	-63	-63	-100			-65	-56	-92	-92	-100		-62	-63	-63	-63	-100		-65	-66.1111	-53.163	-92	-100
12.3	12	-62	-63	-63	-63	-100			-65	-56	-92	-92	-100		-62	-63	-63	-63	-100		-65	-66.1111	-53.163	-92	-100
12.3	12	-62	-63	-63	-63	-100			-65	-56	-92	-92	-100		-62	-63	-63	-63	-100		-65	-66.1111	-53.163	-92	-100
12.3	12	-62	-63	-63	-63	-100			-65	-56	-92	-92	-100		-62	-63	-63	-63	-100		-65	-66.1111	-53.163	-92	-100
12.3	12	-62	-63	-63	-63	-100			-65	-56	-92	-92	-100		-62	-63	-63	-63	-100		-65	-66.1111	-53.163	-92	-100
12.3	12	-62	-63	-63	-63	-100			-65	-56	-92	-92	-100		-62	-63	-63	-63	-100		-65	-66.1111	-53.163	-92	-100
12.3	12	-62	-63	-63	-63	-100			-65	-56	-92	-92	-100		-62	-63	-63	-63	-100		-65	-66.1111	-53.163	-92	-100
12.3	12	-62	-63	-63	-63	-100			-65	-56	-58	-92	-100		-62	-63	-63	-63	-100		-65	-66.1111	-58	-92	-100
12.3	12	-62	-63	-63	-63	-100			-65	-56	-58	-92	-100		-62	-63	-63	-63	-100		-65	-66.1111	-58	-92	-100
12.3	12	-62	-63	-63	-63	-100			-65	-56	-58	-92	-100		-62	-63	-63	-63	-100		-65	-66.1111	-58	-92	-100
12.3	12	-62	-63	-63	-63	-100			-65	-56	-58	-92	-100		-62	-63	-63	-63	-100		-65	-66.1111	-58	-92	-100
12.3	12	-62	-63	-63	-63	-100			-65	-56	-58	-92	-100		-62	-63	-63	-63	-100		-65	-66.1111	-58	-92	-100
12.3	12	-62	-63	-63	-63	-100			-65	-56	-58	-92	-100		-62	-63	-63	-63	-100		-65	-66.1111	-58	-92	-100
12.3	12	-62	-63	-63	-63	-100			-75	-56	-53	-92	-100		-62	-63	-63	-63	-100		-75	-66.1111	-53	-92	-100
12.3	12	-62	-63	-63	-63	-100			-75	-56	-53	-92	-100		-62	-63	-63	-63	-100		-75	-66.1111	-53	-92	-100
12.3	12	-62	-63	-63	-63	-100			-75	-56	-53	-92	-100		-62	-63	-63	-63	-100		-75	-66.1111	-53	-92	-100
12.3	12	-62	-63	-63	-63	-100			-75	-56	-53	-92	-100		-62	-63	-63	-63	-100		-75	-66.1111	-53	-92	-100
12.3	12	-62	-63	-63	-63	-100			-75	-74	-53	-93	-100		-62	-63	-63	-63	-100		-75	-66.1111	-53	-93	-100
12.3	12	-62	-63	-63	-63	-100			-75	-74	-53	-93	-100		-62	-63	-63	-63	-100		-75	-66.1111	-53	-93	-100
12.3	12	-62	-63	-63	-63	-100			-75	-74	-53	-93	-100		-62	-63	-63	-63	-100		-75	-66.1111	-53	-93	-100
12.3	12	-62	-63	-63	-63	-100			-72	-66	-53	-93	-100		-62	-63	-63	-63	-100		-72	-66	-53	-93	-100
12.3	12	-62	-63	-63	-63	-100			-72	-66	-53	-93	-100		-62	-63	-63	-63	-100		-72	-66	-53	-93	-100
12.3	12	-62	-63	-63	-63	-100			-72	-66	-53	-93	-100		-62	-63	-63	-63	-100		-72	-66	-53	-93	-100
12.3	12	-62	-63	-63	-63	-100			-72	-66	-53	-93	-100		-62	-63	-63	-63	-100		-72	-66	-53	-93	-100
12.3	12	-62	-63	-63	-63	-100			-72	-66	-53	-93	-100		-62	-63	-63	-63	-100		-72	-66	-53	-93	-100
12.3	12	-62	-63	-63	-63	-100			-72	-66	-53	-93	-100		-62	-63	-63	-63	-100		-72	-66	-53	-93	-100
12.3	12	-62	-63	-63	-63	-100			-72	-66	-53	-93	-100		-62	-63	-63	-63	-100		-72	-66	-53	-93	-100
12.3	12	-62	-63	-63	-63	-100			-72	-66	-53	-92	-100		-62	-63	-63	-63	-100		-72	-66	-53	-92	-100
12.3	12	-62	-63	-63	-63	-100			-72	-66	-53	-92	-100		-62	-63	-63	-63	-100		-72	-66	-53	-92	-100
12.3	12	-62	-63	-63	-63	-100			-72	-66	-53	-92	-100		-62	-63	-63	-63	-100		-72	-66	-53	-92	-100
12.3	12	-62	-63	-63	-63	-100			-72	-66	-53	-92	-100		-62	-63	-63	-63	-100		-72	-66	-53	-92	-100
12.3	12	-62	-63	-63	-63	-100			-72	-66	-53	-92	-100		-62	-63	-63	-63	-100		-72	-66	-53	-92	-100
12.3	12	-62	-63	-63	-63	-100			-72	-66	-53	-92	-100		-62	-63	-63	-63	-100		-72	-66	-53	-92	-100
12.3	12	-62	-63	-63	-63	-100			-72	-66	-53	-92	-100		-62	-63	-63	-63	-100		-72	-66	-53	-92	-100
12.3	12	-62	-63	-63	-63	-100			-72	-66	-53	-92	-100		-62	-63	-63	-63	-100		-72	-66	-53	-92	-100
12.3	12	-62	-63	-63	-63	-100			-72	-66	-53	-93	-100		-62	-63	-63	-63	-100		-72	-66	-53	-93	-100
12.3	12	-62	-63	-63	-63	-100			-72	-66	-53	-93	-100		-62	-63	-63	-63	-100		-72	-66	-53	-93	-100
12.3	12	-62	-63	-63	-63	-100			-72	-66	-53	-93	-100		-62	-63	-63	-63	-100		-72	-66	-53	-93	-100
12.3	12	-62	-63	-63	-63	-100			-72	-66	-53	-93	-100		-62	-63	-63	-63	-100		-72	-66	-53	-93	-100
12.3	12	-62	-63	-63	-63	-100			-72	-66	-53	-93	-100		-62	-63	-63	-63	-100		-72	-66	-53	-93	-100
12.3	12	-62	-63	-63	-63	-100			-72	-66	-53	-93	-100		-62	-63	-63	-63	-100		-72	-66	-53	-93	-100
12.3	12	-62	-63	-63	-63	-100			-91	-66	-53	-92	-100		-62	-63	-63	-63	-100		-72.6116	-66	-53	-92	-100
12.3	12	-62	-63	-63	-63	-100			-91	-66	-53	-92	-100		-62	-63	-63	-63	-100		-72.6116	-66	-53	-92	-100
12.3	12	-62	-63	-63	-63	-100			-91	-66	-53	-92	-100		-62	-63	-63	-63	-100		-72.6116	-66	-53	-92	-100
12.3	12	-62	-63	-63	-63	-100			-91	-66	-53	-92	-100		-62	-63	-63	-63	-100		-72.6116	-66	-53	-92	-100
12.3	12	-62	-63	-63	-63	-100			-91	-66	-53	-92	-100		-62	-63	-63	-63	-100		-72.6116	-66	-53	-92	-100
12.3	12	-62	-63	-63	-63	-100			-91	-66	-53	-92	-100		-62	-63	-63	-63	-100		-72.6116	-66	-53	-92	-100
12.3	12	-55	-54	-56	-55	-100			-91	-66	-53	-92	-100		-55	-54	-56	-55	-100		-72.6116	-66	-53	-92	-100
12.3	12	-55	-54	-56	-55	-100			-91	-66	-53	-92	-100		-55	-54	-56	-55	-100		-72.6116	-66	-53	-92	-100
12.3	12	-56	-56	-54	-56	-100			-91	-66	-53	-92	-100		-56	-56	-54	-56	-100		-72.6116	-66	-53	-92	-100
12.3	12	-56	-56	-54	-56	-100			-91	-66	-53	-92	-100		-56	-56	-54	-56	-100		-72.6116	-66	-53	-92	-100
12.3	12	-56	-56	-54	-56	-100			-91	-66	-53	-92	-100		-56	-56	-54	-56	-100		-72.6116	-66	-53	-92	-100
12.3	12	-56	-56	-54	-56	-100			-91	-66	-53	-92	-100		-56	-56	-54	-56	-100		-72.6116	-66	-53	-92	-100
12.3	12	-56	-56	-54	-56	-100			-91	-66	-53	-92	-100		-56	-56	-54	-56	-100		-72.6116	-66	-53	-92	-100
12.3	12	-56	-56	-54	-56	-100			-91	-66	-53	-92	-100		-56	-56	-54	-56	-100		-72.6116	-66	-53	-92	-100
12.3	12	-56	-56	-54	-56	-100			-91	-67	-53	-91	-100		-56	-56	-54	-56	-100		-72.6116	-67	-53	-91	-100
12.3	12	-56	-56	-54	-56	-100			-91	-67	-53	-91	-100		-56	-56	-54	-56	-100		-72.6116	-67	-53	-91	-100
12.3	12	-56	-56	-54	-56	-100			-91	-67	-53	-91	-100		-56	-56	-54	-56	-100		-72.6116	-67	-53	-91	-100
12.3	12	-56	-56	-54	-56	-100			-91	-67	-53	-91	-100		-56	-56	-54	-56	-100		-72.6116	-67	-53	-91	-100
12.3	12	-56	-56	-54	-56	-100			-91	-67	-53	-91	-100		-56	-56	-54	-56	-100		-72.6116	-67	-53	-91	-100
12.3	12	-56	-56	-54	-56	-100			-91	-67	-53	-91	-100		-56	-56	-54	-56	-100		-72.6116	-67	-53	-91	-100
12.3	12	-56	-56	-54	-56	-100			-91	-67	-53	-91	-100		-56	-56	-54	-56	-100		-72.6116	-67	-53	-91	-100
12.3	12	-56	-56	-54	-56	-100			-91	-66	-53	-91	-100		-56	-56	-54	-56	-100		-72.6116	-66	-53	-91	-100
12.3	12	-56	-56	-54	-56	-100			-91	-66	-53	-91	-100		-56	-56	-54	-56	-100		-72.6116	-66	-53	-91	-100
12.3	12	-56	-56	-54	-56	-100			-91	-66	-53	-91	-100		-56	-56	-54	-56	-100		-72.6116	-66	-53	-91	-100
12.3	12	-56	-56	-54	-56	-100			-91	-66	-53	-91	-100		-56	-56	-54	-56	-100		-72.6116	-66	-53	-91	-100
12.3	12	-56	-56	-54	-56	-100			-91	-66	-53	-91	-100		-56	-56	-54	-56	-100		-72.6116	-66	-53	-91	-100
12.3	12	-56	-56	-54	-56	-100			-91	-66	-53	-91	-100		-56	-56	-54	-56	-100		-72.6116	-66	-53	-91	-100
12.3	12	-56	-56	-54	-56	-100			-91	-66	-53	-91	-100		-56	-56	-54	-56	-100		-72.6116	-66	-53	-91	-100
12.3	12	-56	-56	-54	-56	-100			-91	-66	-53	-91	-100		-56	-56	-54	-56	-100		-72.6116	-66	-53	-91	-100
12.3	12	-56	-56	-54	-56	-100			-76	-66	-53	-91	-100		-56	-56	-54	-56	-100		-76	-66	-53	-91	-100
12.3	12	-56	-56	-54	-56	-100			-76	-66	-53	-91	-100		-56	-56	-54	-56	-100		-76	-66	-53	-91	-100
12.3	12	-56	-56	-54	-56	-100			-76	-66	-53	-91	-100		-56	-56	-54	-56	-100		-76	-66	-53	-91	-100
12.3	12	-56	-56	-54	-56	-100			-76	-66	-53	-91	-100		-56	-56	-54	-56	-100		-76	-66	-53	-91	-100
12.3	12	-56	-56	-54	-56	-100			-76	-66	-53	-91	-100		-56	-56	-54	-56	-100		-76	-66	-53	-91	-100
12.3	12	-56	-56	-54	-56	-100			-76	-66	-53	-91	-100		-56	-56	-54	-56	-100		-76	-66	-53	-91	-100
12.3	12	-56	-56	-54	-56	-100			-76	-66	-53	-91	-100		-56	-56	-54	-56	-100		-76	-66	-53	-91	-100
12.3	12	-56	-56	-54	-56	-100			-76	-66	-53	-91	-100		-56	-56	-54	-56	-100		-76	-66	-53	-91	-100
12.3	12	-56	-56	-54	-56	-100			-76	-66	-53	-91	-100		-56	-56	-54	-56	-100		-76	-66	-53	-91	-100
12.3	12	-56	-56	-54	-56	-100			-76	-66	-53	-91	-100		-56	-56	-54	-56	-100		-76	-66	-53	-91	-100
12.3	12	-56	-56	-54	-56	-100			-76	-66	-53	-91	-100		-56	-56	-54	-56	-100		-76	-66	-53	-91	-100
12.3	12	-56	-56	-54	-56	-100			-76	-66	-53	-91	-100		-56	-56	-54	-56	-100		-76	-66	-53	-91	-100
12.3	12	-56	-56	-54	-56	-100			-76	-66	-53	-91	-100		-56	-56	-54	-56	-100		-76	-66	-53	-91	-100
12.3	12	-56	-56	-54	-56	-100			-75	-66	-53	-89	-100		-56	-56	-54	-56	-100		-75	-66	-53	-89	-100
12.3	12	-56	-56	-54	-56	-100			-75	-66	-53	-89	-100		-56	-56	-54	-56	-100		-75	-66	-53	-89	-100
12.3	12	-56	-56	-54	-56	-100			-75	-66	-53	-89	-100		-56	-56	-54	-56	-100		-75	-66	-53	-89	-100
12.3	12	-56	-56	-54	-56	-100			-75	-66	-53	-89	-100		-56	-56	-54	-56	-100		-75	-66	-53	-89	-100
12.3	12	-56	-56	-54	-56	-100			-75	-66	-53	-89	-100		-56	-56	-54	-56	-100		-75	-66	-53	-89	-100
12.3	12	-56	-56	-54	-56	-100			-75	-66	-53	-89	-100		-56	-56	-54	-56	-100		-75	-66	-53	-89	-100
12.3	12	-56	-56	-54	-56	-100			-75	-66	-53	-89	-100		-56	-56	-54	-56	-100		-75	-66	-53	-89	-100
12.3	12	-56	-56	-54	-56	-100			-75	-66	-53	-89	-100		-56	-56	-54	-56	-100		-75	-66	-53	-89	-100
12.3	12	-56	-56	-54	-56	-100			-75	-66	-53	-89	-100		-56	-56	-54	-56	-100		-75	-66	-53	-89	-100
12.3	12	-56	-56	-54	-56	-100			-75	-66	-53	-89	-100		-56	-56	-54	-56	-100		-75	-66	-53	-89	-100
12.3	12	-56	-56	-54	-56	-100			-75	-66	-53	-89	-100		-56	-56	-54	-56	-100		-75	-66	-53	-89	-100
12.3	12	-56	-56	-54	-56	-100			-75	-66	-53	-89	-100		-56	-56	-54	-56	-100		-75	-66	-53	-89	-100
12.3	12	-56	-56	-54	-56	-100			-75	-66	-53	-89	-100		-56	-56	-54	-56	-100		-75	-66	-53	-89	-100
12.3	12	-56	-56	-54	-56	-100			-75	-66	-53	-89	-100		-56	-56	-54	-56	-100		-75	-66	-53	-89	-100
12.3	12	-56	-56	-54	-56	-100			-76	-66	-53	-89	-100		-56	-56	-54	-56	-100		-76	-66	-53	-89	-100
12.3	12	-56	-56	-54	-56	-100			-76	-66	-53	-89	-100		-56	-56	-54	-56	-100		-76	-66	-53	-89	-100
12.3	12	-56	-56	-54	-56	-100			-76	-66	-53	-89	-100		-56	-56	-54	-56	-100		-76	-66	-53	-89	-100
12.3	12	-56	-56	-54	-56	-100			-76	-66	-53	-89	-100		-56	-56	-54	-56	-100		-76	-66	-53	-89	-100
12.3	12	-56	-56	-54	-56	-100			-76	-66	-53	-89	-100		-56	-56	-54	-56	-100		-76	-66	-53	-89	-100
12.3	12	-56	-56	-54	-56	-100			-76	-66	-53	-89	-100		-56	-56	-54	-56	-100		-76	-66	-53	-89	-100
12.3	12	-56	-56	-54	-56	-100			-76	-66	-53	-89	-100		-56	-56	-54	-56	-100		-76	-66	-53	-89	-100
12.3	12	-56	-56	-54	-56	-100			-76	-66	-53	-89	-100		-56	-56	-54	-56	-100		-76	-66	-53	-89	-100
12.3	12	-56	-56	-54	-56	-100			-76	-66	-53	-89	-100		-56	-56	-54	-56	-100		-76	-66	-53	-89	-100
12.3	12	-56	-56	-54	-56	-100			-76	-66	-53	-89	-100		-56	-56	-54	-56	-100		-76	-66	-53	-89	-100
12.3	12	-56	-56	-54	-56	-100			-76	-66	-53	-89	-100		-56	-56	-54	-56	-100		-76	-66	-53	-89	-100
12.3	12	-56	-56	-54	-56	-100			-76	-66	-53	-89	-100		-56	-56	-54	-56	-100		-76	-66	-53	-89	-100
12.3	12	-56	-56	-54	-56	-100			-76	-66	-53	-89	-100		-56	-56	-54	-56	-100		-76	-66	-53	-89	-100
12.3	12	-56	-56	-54	-56	-100			-76	-66	-53	-89	-100		-56	-56	-54	-56	-100		-76	-66	-53	-89	-100
12.3	12	-56	-56	-54	-56	-100			-76	-66	-53	-89	-100		-56	-56	-54	-56	-100		-76	-66	-53	-89	-100
12.3	12	-56	-56	-54	-56	-100			-76	-67	-53	-89	-100		-56	-56	-54	-56	-100		-76	-67	-53	-89	-100
12.3	12	-56	-56	-54	-56	-100			-76	-67	-53	-89	-100		-56	-56	-54	-56	-100		-76	-67	-53	-89	-100
12.3	12	-56	-56	-54	-56	-100			-76	-67	-53	-89	-100		-56	-56	-54	-56	-100		-76	-67	-53	-89	-100
12.3	12	-56	-56	-54	-56	-100			-76	-67	-53	-89	-100		-56	-56	-54	-56	-100		-76	-67	-53	-89	-100
12.3	12	-56	-56	-54	-56	-100			-76	-67	-53	-89	-100		-56	-56	-54	-56	-100		-76	-67	-53	-89	-100
12.3	12	-56	-56	-54	-56	-100			-76	-67	-53	-89	-100		-56	-56	-54	-56	-100		-76	-67	-53	-89	-100
12.3	12	-56	-56	-54	-56	-100			-75	-66	-53	-89	-100		-56	-56	-54	-56	-100		-75	-66	-53	-89	-100
12.3	12	-56	-56	-54	-56	-100			-75	-66	-53	-89	-100		-56	-56	-54	-56	-100		-75	-66	-53	-89	-100
12.3	12	-56	-56	-54	-56	-100			-75	-66	-53	-89	-100		-56	-56	-54	-56	-100		-75	-66	-53	-89	-100
12.3	12	-56	-56	-54	-56	-100			-75	-66	-53	-89	-100		-56	-56	-54	-56	-100		-75	-66	-53	-89	-100
12.3	12	-56	-56	-54	-56	-100			-75	-66	-53	-89	-100		-56	-56	-54	-56	-100		-75	-66	-53	-89	-100
12.3	12	-56	-56	-54	-56	-100			-75	-66	-53	-89	-100		-56	-56	-54	-56	-100		-75	-66	-53	-89	-100
12.3	12	-56	-56	-54	-56	-100			-75	-66	-53	-89	-100		-56	-56	-54	-56	-100		-75	-66	-53	-89	-100
12.3	12	-56	-56	-54	-56	-100			-75	-66	-54	-89	-100		-56	-56	-54	-56	-100		-75	-66	-54	-89	-100
12.3	12	-56	-56	-54	-56	-100			-75	-66	-54	-89	-100		-56	-56	-54	-56	-100		-75	-66	-54	-89	-100
12.3	12	-56	-56	-54	-56	-100			-75	-66	-54	-92	-100		-56	-56	-54	-56	-100		-75	-66	-54	-92	-100
12.3	12	-56	-56	-54	-56	-100			-75	-66	-54	-92	-100		-56	-56	-54	-56	-100		-75	-66	-54	-92	-100
12.3	12	-56	-56	-54	-56	-100			-75	-66	-54	-92	-100		-56	-56	-54	-56	-100		-75	-66	-54	-92	-100
12.3	12	-56	-56	-54	-56	-100			-75	-66	-54	-92	-100		-56	-56	-54	-56	-100		-75	-66	-54	-92	-100
12.3	12	-56	-56	-54	-56	-100			-75	-66	-54	-92	-100		-56	-56	-54	-56	-100		-75	-66	-54	-92	-100
12.3	12	-56	-56	-54	-56	-100			-75	-66	-53	-92	-100		-56	-56	-54	-56	-100		-75	-66	-53	-92	-100
12.3	12	-56	-56	-54	-56	-100			-75	-66	-53	-92	-100		-56	-56	-54	-56	-100		-75	-66	-53	-92	-100
12.3	12	-56	-56	-54	-56	-100			-75	-66	-53	-92	-100		-56	-56	-54	-56	-100		-75	-66	-53	-92	-100
12.3	12	-56	-56	-54	-56	-100			-75	-66	-53	-92	-100		-56	-56	-54	-56	-100		-75	-66	-53	-92	-100
12.3	12	-56	-56	-54	-56	-100			-75	-66	-53	-92	-100		-56	-56	-54	-56	-100		-75	-66	-53	-92	-100
12.3	10.8	-56	-57	-56	-56	-100	8.4	8.1	-45	-46	-45	-45	-100		-56	-57	-56	-56	-100		-72.3622	-67.1185	-48.7368	-86.8859	-100
12.3	10.8	-56	-57	-56	-56	-100			-82	-71	-49	-87	-100		-56	-57	-56	-56	-100		-82	-71	-49	-87	-100
12.3	10.8	-56	-57	-56	-56	-100			-82	-71	-49	-87	-100		-56	-57	-56	-56	-100		-82	-71	-49	-87	-100
12.3	10.8	-56	-57	-56	-56	-100			-82	-71	-49	-87	-100		-56	-57	-56	-56	-100		-82	-71	-49	-87	-100
12.3	10.8	-56	-57	-56	-56	-100			-82	-71	-49	-87	-100		-56	-57	-56	-56	-100		-82	-71	-49	-87	-100
12.3	10.8	-56	-57	-56	-56	-100			-82	-71	-49	-87	-100		-56	-57	-56	-56	-100		-82	-71	-49	-87	-100
12.3	10.8	-56	-57	-56	-56	-100			-82	-71	-49	-87	-100		-56	-57	-56	-56	-100		-82	-71	-49	-87	-100
12.3	10.8	-56	-57	-56	-56	-100			-82	-71	-49	-87	-100		-56	-57	-56	-56	-100		-82	-71	-49	-87	-100
12.3	10.8	-56	-57	-56	-56	-100			-82	-71	-49	-87	-100		-56	-57	-56	-56	-100		-82	-71	-49	-87	-100
12.3	10.8	-56	-57	-56	-56	-100			-71	-64	-49	-84	-100		-56	-57	-56	-56	-100		-71	-64	-49	-84	-100
12.3	10.8	-56	-57	-56	-56	-100			-71	-64	-49	-84	-100		-56	-57	-56	-56	-100		-71	-64	-49	-84	-100
12.3	10.8	-56	-57	-56	-56	-100			-71	-64	-49	-84	-100		-56	-57	-56	-56	-100		-71	-64	-49	-84	-100
12.3	10.8	-56	-57	-56	-56	-100			-71	-64	-49	-84	-100		-56	-57	-56	-56	-100		-71	-64	-49	-84	-100
12.3	10.8	-56	-57	-56	-56	-100			-71	-64	-49	-84	-100		-56	-57	-56	-56	-100		-71	-64	-49	-84	-100
12.3	10.8	-56	-57	-56	-56	-100			-71	-64	-49	-84	-100		-56	-57	-56	-56	-100		-71	-64	-49	-84	-100
12.3	10.8	-56	-57	-56	-56	-100			-72	-65	-49	-84	-100		-56	-57	-56	-56	-100		-72	-65	-49	-84	-100
12.3	10.8	-56	-57	-56	-56	-100			-72	-65	-49	-84	-100		-56	-57	-56	-56	-100		-72	-65	-49	-84	-100
12.3	10.8	-56	-57	-56	-56	-100			-72	-65	-49	-84	-100		-56	-57	-56	-56	-100		-72	-65	-49	-84	-100
12.3	10.8	-56	-57	-56	-56	-100			-72	-65	-49	-84	-100		-56	-57	-56	-56	-100		-72	-65	-49	-84	-100
12.3	10.8	-56	-57	-56	-56	-100			-72	-65	-49	-84	-100		-56	-57	-56	-56	-100		-72	-65	-49	-84	-100
12.3	10.8	-56	-57	-56	-56	-100			-72	-65	-49	-84	-100		-56	-57	-56	-56	-100		-72	-65	-49	-84	-100
12.3	10.8	-56	-57	-56	-56	-100			-72	-65	-49	-84	-100		-56	-57	-56	-56	-100		-72	-65	-49	-84	-100
12.3	10.8	-56	-57	-56	-56	-100			-72	-65	-48	-84	-100		-56	-57	-56	-56	-100		-72	-65	-48	-84	-100
12.3	10.8	-56	-57	-56	-56	-100			-72	-65	-48	-84	-100		-56	-57	-56	-56	-100		-72	-65	-48	-84	-100
12.3	10.8	-56	-57	-56	-56	-100			-72	-65	-48	-84	-100		-56	-57	-56	-56	-100		-72	-65	-48	-84	-100
12.3	10.8	-56	-57	-56	-56	-100			-72	-65	-48	-84	-100		-56	-57	-56	-56	-100		-72	-65	-48	-84	-100
12.3	10.8	-56	-57	-56	-56	-100			-72	-65	-48	-84	-100		-56	-57	-56	-56	-100		-72	-65	-48	-84	-100
12.3	10.8	-56	-57	-56	-56	-100			-72	-65	-48	-84	-100		-56	-57	-56	-56	-100		-72	-65	-48	-84	-100
12.3	10.8	-56	-57	-56	-56	-100			-72	-65	-48	-84	-100		-56	-57	-56	-56	-100		-72	-65	-48	-84	-100
12.3	10.8	-56	-57	-56	-56	-100			-70	-68	-48	-84	-100		-56	-57	-56	-56	-100		-70	-68	-48	-84	-100
12.3	10.8	-56	-57	-56	-56	-100			-70	-68	-48	-84	-100		-56	-57	-56	-56	-100		-70	-68	-48	-84	-100
12.3	10.8	-56	-57	-56	-56	-100			-70	-68	-48	-84	-100		-56	-57	-56	-56	-100		-70	-68	-48	-84	-100
12.3	10.8	-56	-57	-56	-56	-100			-70	-68	-48	-84	-100		-56	-57	-56	-56	-100		-70	-68	-48	-84	-100
12.3	10.8	-56	-57	-56	-56	-100			-70	-68	-48	-84	-100		-56	-57	-56	-56	-100		-70	-68	-48	-84	-100
12.3	10.8	-56	-57	-56	-56	-100			-70	-68	-48	-84	-100		-56	-57	-56	-56	-100		-70	-68	-48	-84	-100
12.3	10.8	-56	-57	-56	-56	-100			-70	-68	-48	-84	-100		-56	-57	-56	-56	-100		-70	-68	-48	-84	-100
12.3	10.8	-56	-57	-56	-56	-100			-71	-65	-48	-84	-100		-56	-57	-56	-56	-100		-71	-65	-48	-84	-100
12.3	10.8	-56	-57	-56	-56	-100			-71	-65	-48	-84	-100		-56	-57	-56	-56	-100		-71	-65	-48	-84	-100
12.3	10.8	-56	-57	-56	-56	-100			-71	-65	-48	-84	-100		-56	-57	-56	-56	-100		-71	-65	-48	-84	-100
12.3	10.8	-56	-57	-56	-56	-100			-71	-65	-48	-86	-100		-56	-57	-56	-56	-100		-71	-65	-48	-86	-100
12.3	10.8	-56	-57	-56	-56	-100			-71	-65	-48	-86	-100		-56	-57	-56	-56	-100		-71	-65	-48	-86	-100
12.3	10.8	-56	-57	-56	-56	-100			-71	-65	-48	-86	-100		-56	-57	-56	-56	-100		-71	-65	-48	-86	-100
12.3	10.8	-56	-57	-56	-56	-100			-71	-65	-48	-86	-100		-56	-57	-56	-56	-100		-71	-65	-48	-86	-100
12.3	10.8	-56	-57	-56	-56	-100			-71	-63	-48	-86	-100		-56	-57	-56	-56	-100		-71	-63	-48	-86	-100
12.3	10.8	-56	-57	-56	-56	-100			-71	-63	-48	-86	-100		-56	-57	-56	-56	-100		-71	-63	-48	-86	-100
12.3	10.8	-56	-57	-56	-56	-100			-71	-63	-48	-86	-100		-56	-57	-56	-56	-100		-71	-63	-48	-86	-100
12.3	10.8	-56	-57	-56	-56	-100			-71	-63	-48	-86	-100		-56	-57	-56	-56	-100		-71	-63	-48	-86	-100
12.3	10.8	-56	-57	-56	-56	-100			-71	-63	-48	-86	-100		-56	-57	-56	-56	-100		-71	-63	-48	-86	-100
[truncated: 10,002 more rows]
